# Supplementary material for: 1-Benzyl-5-ethyl-5-hy­droxy-1H-pyrrol-2(5H)-one
Source: Acta Crystallogr Sect E Struct Rep Online. 2013 Jun 22;69(Pt 7):o1136. doi: 10.1107/S1600536813016887 (PMC3770402; doi:10.1107/S1600536813016887)
Supplement: Supplementary file 1 [file e-69-o1136-sup1.cif]

##############################################################################
#                                                                            #
# This CIF contains the data in a paper accepted for publication in          #
# Acta Crystallographica Section E. It conforms to the requirements of       #
# Notes for Authors for Acta Crystallographica Section E, and has been       #
# peer reviewed under the auspices of the IUCr Commission on Journals.       #
#                                                                            #
# Full details of the Crystallographic Information File format               #
# are given in the paper "The Crystallographic Information File (CIF):       #
# a New Standard Archive File for Crystallography" by S. R. Hall, F. H.      #
# Allen and I. D. Brown [Acta Cryst. (1991), A47, 655-685].                  #
#                                                                            #
# The current version of the core CIF dictionary is obtainable from          #
# ftp://ftp.iucr.org/pub/cif_core.dic.                                       #
#                                                                            #
# Software is freely available for graphical display of the structure(s)     #
# in this CIF. For information consult the CIF software page                 #
# http://www.iucr.org/resources/cif/software.                                #
#                                                                            #
# This file may be used for bona fide research purposes within the           #
# scientific community so long as proper attribution is given to the journal # 
# article from which it was obtained.                                        #
#                                                                            #
##############################################################################
data_I
_audit_creation_method     'WinGX routine CIF_UPDATE'
_chemical_name_systematic
;
1-Benzyl-5-ethyl-5-hydroxy-1<i>H</i>-pyrrol-2(5<i>H</i>)-one
;
_chemical_formula_moiety     'C13 H15 N O2'
_chemical_formula_sum     'C13 H15 N O2'
_chemical_formula_iupac     'C13 H15 N O2'
_chemical_formula_weight     215.27
_space_group_crystal_system     monoclinic
_space_group_name_H-M_alt     'P 21'
_space_group_name_Hall     'P 2yb'
loop_
    _symmetry_equiv_pos_as_xyz
    'x, y, z'
    '-x, y+1/2, -z'
_cell_length_a     7.0399(14)
_cell_length_b     7.1795(14)
_cell_length_c     11.817(2)
_cell_angle_alpha     90
_cell_angle_beta     102.72(3)
_cell_angle_gamma     90
_cell_volume     582.6(2)
_cell_formula_units_Z     2
_cell_measurement_reflns_used     2119
_cell_measurement_theta_min     2.97
_cell_measurement_theta_max     27.03
_cell_measurement_temperature     173(2)
_cell_special_details     ?
_exptl_crystal_description     'pillar'
_exptl_crystal_colour     'colourless'
_exptl_crystal_size_max     0.3
_exptl_crystal_size_mid     0.2
_exptl_crystal_size_min     0.2
_exptl_crystal_density_diffrn     1.227
_exptl_crystal_density_method     'not measured'
_exptl_crystal_F_000     230
_exptl_absorpt_coefficient_mu     0.084
_exptl_absorpt_correction_type     multi-scan
_exptl_absorpt_process_details
;
(CrysAlis PRO; Oxford Diffraction, 2010)
;
_exptl_absorpt_correction_T_min     0.980
_exptl_absorpt_correction_T_max     0.983
_exptl_special_details
;
Absorption correction: CrysAlisPro, Oxford Diffraction Ltd.,
Version 1.171.34.44. Empirical absorption correction
 using spherical harmonics,
implemented in SCALE3 ABSPACK scaling algorithm.
;
_diffrn_ambient_temperature     173(2)
_diffrn_radiation_type     'Mo K\a'
_diffrn_radiation_wavelength     0.71073
_diffrn_radiation_source     'Enhance (Mo) X-ray Source'
_diffrn_radiation_monochromator     graphite
_diffrn_measurement_device_type
                         'Oxford Diffraction Xcalibur (Sapphire3, Gemini ultra)'
_diffrn_measurement_method     'phi and omega scans'
_diffrn_detector_area_resol_mean     16.1903
_diffrn_reflns_number     3363
_diffrn_reflns_av_R_equivalents     0.0542
_diffrn_reflns_theta_min     2.9603
_diffrn_reflns_theta_max     26.9684
_diffrn_reflns_theta_full     26.9684
_diffrn_measured_fraction_theta_max     0.964
_diffrn_measured_fraction_theta_full     0.964
_diffrn_reflns_limit_h_min     -8
_diffrn_reflns_limit_h_max     8
_diffrn_reflns_limit_k_min     -9
_diffrn_reflns_limit_k_max     9
_diffrn_reflns_limit_l_min     -14
_diffrn_reflns_limit_l_max     15
_refine_special_details
;
Refinement of <i>F</i>^2^ against ALL reflections. The weighted <i>R</i>-factor
<i>wR</i> and goodness of fit <i>S</i> are based on <i>F</i>^2^, conventional
<i>R</i>-factors <i>R</i> are based on <i>F</i>, with <i>F</i> set to zero for
negative <i>F</i>^2^. The threshold expression of <i>F</i>^2^ >
\s(<i>F</i>^2^) is used only for calculating <i>R</i>-factors(gt) <i>etc</i>.
and is not relevant to the choice of reflections for refinement.
<i>R</i>-factors based on <i>F</i>^2^ are statistically about twice as large
as those based on <i>F</i>, and <i>R</i>- factors based on ALL data will be
even larger.
;
_reflns_number_total     1947
_reflns_number_gt     1811
_reflns_threshold_expression     I>2\s(I)
_refine_ls_structure_factor_coef     Fsqd
_refine_ls_matrix_type     full
_refine_ls_R_factor_all     0.0519
_refine_ls_R_factor_gt     0.044
_refine_ls_wR_factor_ref     0.1451
_refine_ls_goodness_of_fit_ref     1.126
_refine_ls_restrained_S_all     1.126
_refine_ls_number_reflns     1947
_refine_ls_number_parameters     145
_refine_ls_number_restraints     1
_refine_ls_hydrogen_treatment     constr
_refine_ls_weighting_scheme     calc
_refine_ls_weighting_details
         'calc w=1/[\s^2^(Fo^2^)+(0.0893P)^2^+0.0423P] where P=(Fo^2^+2Fc^2^)/3'
_atom_sites_solution_hydrogens     geom
_atom_sites_solution_primary     direct
_atom_sites_solution_secondary     difmap
_refine_ls_shift/su_max     0
_refine_ls_shift/su_mean     0
_refine_diff_density_max     0.252
_refine_diff_density_min     -0.322
_refine_ls_extinction_method     none
_refine_ls_abs_structure_details     ?
loop_
    _atom_type_symbol
    _atom_type_description
    _atom_type_scat_dispersion_real
    _atom_type_scat_dispersion_imag
    _atom_type_scat_source
    C C 0.0033 0.0016 'International Tables Vol C Tables 4.2.6.8 and 6.1.1.4'
    H H 0 0 'International Tables Vol C Tables 4.2.6.8 and 6.1.1.4'
    N N 0.0061 0.0033 'International Tables Vol C Tables 4.2.6.8 and 6.1.1.4'
    O O 0.0106 0.006 'International Tables Vol C Tables 4.2.6.8 and 6.1.1.4'
_computing_data_collection     'CrysAlis PRO (Oxford Diffraction, 2010)'
_computing_cell_refinement     'CrysAlis PRO (Oxford Diffraction, 2010)'
_computing_data_reduction     'CrysAlis PRO (Oxford Diffraction, 2010)'
_computing_structure_solution     'SHELXTL (Sheldrick, 2008)'
_computing_structure_refinement     'SHELXTL (Sheldrick, 2008)'
_computing_molecular_graphics     'SHELXTL (Sheldrick, 2008)'
_computing_publication_material     'SHELXTL (Sheldrick, 2008)'
loop_
    _atom_site_type_symbol
    _atom_site_label
    _atom_site_fract_x
    _atom_site_fract_y
    _atom_site_fract_z
    _atom_site_U_iso_or_equiv
    _atom_site_adp_type
    _atom_site_calc_flag
    _atom_site_refinement_flags
    _atom_site_occupancy
    _atom_site_disorder_assembly
    _atom_site_disorder_group
    O O1 -0.2177(3) 0.6481(3) 0.96950(15) 0.0294(4) Uani d . 1 . .
    N N1 -0.0106(3) 0.7331(3) 0.85306(15) 0.0214(4) Uani d . 1 . .
    C C1 -0.2478(4) 0.4825(5) 0.4747(2) 0.0383(7) Uani d . 1 . .
    H H1A -0.2359 0.4924 0.3981 0.046 Uiso calc R 1 . .
    O O2 0.2472(3) 0.9389(2) 0.83792(15) 0.0294(4) Uani d . 1 . .
    H H2A 0.2397 1.0049 0.8934 0.044 Uiso calc R 1 . .
    C C2 -0.3230(4) 0.3208(5) 0.5114(2) 0.0403(7) Uani d . 1 . .
    H H2B -0.36 0.2222 0.4602 0.048 Uiso calc R 1 . .
    C C3 -0.3426(4) 0.3079(5) 0.6254(2) 0.0352(6) Uani d . 1 . .
    H H3A -0.3927 0.2 0.6511 0.042 Uiso calc R 1 . .
    C C4 0.2774(4) 0.6967(4) 0.9869(2) 0.0291(6) Uani d . 1 . .
    H H4A 0.4086 0.6937 1.0235 0.035 Uiso calc R 1 . .
    C C5 -0.1894(4) 0.6312(4) 0.5507(2) 0.0325(6) Uani d . 1 . .
    H H5A -0.1362 0.738 0.5255 0.039 Uiso calc R 1 . .
    C C6 -0.1548(4) 0.7814(4) 0.74846(19) 0.0254(5) Uani d . 1 . .
    H H6A -0.1033 0.8808 0.7084 0.03 Uiso calc R 1 . .
    H H6B -0.2707 0.8281 0.7706 0.03 Uiso calc R 1 . .
    C C7 0.2009(4) 0.7521(3) 0.8611(2) 0.0241(5) Uani d . 1 . .
    C C8 -0.2875(4) 0.4557(4) 0.7009(2) 0.0283(6) Uani d . 1 . .
    H H8A -0.3016 0.4459 0.7771 0.034 Uiso calc R 1 . .
    C C9 -0.0541(3) 0.6758(3) 0.95313(19) 0.0225(5) Uani d . 1 . .
    C C10 -0.2118(3) 0.6177(4) 0.66498(19) 0.0252(5) Uani d . 1 . .
    C C11 0.1357(4) 0.6535(4) 1.0372(2) 0.0300(6) Uani d . 1 . .
    H H11A 0.151 0.6149 1.1138 0.036 Uiso calc R 1 . .
    C C12 0.2726(4) 0.6284(4) 0.7756(2) 0.0286(6) Uani d . 1 . .
    H H12A 0.4104 0.652 0.7826 0.034 Uiso calc R 1 . .
    H H12B 0.2061 0.6643 0.6978 0.034 Uiso calc R 1 . .
    C C13 0.2442(4) 0.4196(4) 0.7893(2) 0.0335(6) Uani d . 1 . .
    H H13A 0.2931 0.3535 0.7311 0.05 Uiso calc R 1 . .
    H H13B 0.1081 0.3932 0.7807 0.05 Uiso calc R 1 . .
    H H13C 0.3136 0.3806 0.8649 0.05 Uiso calc R 1 . .
loop_
    _atom_site_aniso_label
    _atom_site_aniso_U_11
    _atom_site_aniso_U_22
    _atom_site_aniso_U_33
    _atom_site_aniso_U_12
    _atom_site_aniso_U_13
    _atom_site_aniso_U_23
    O1 0.0328(9) 0.0290(11) 0.0303(9) -0.0023(8) 0.0153(7) -0.0011(8)
    N1 0.0209(9) 0.0227(10) 0.0203(8) 0.0000(8) 0.0035(7) -0.0002(8)
    C1 0.0360(14) 0.053(2) 0.0254(12) 0.0033(15) 0.0061(10) -0.0087(13)
    O2 0.0358(10) 0.0214(10) 0.0325(9) -0.0076(8) 0.0104(7) 0.0009(7)
    C2 0.0317(14) 0.052(2) 0.0370(14) -0.0020(14) 0.0067(11) -0.0215(14)
    C3 0.0295(14) 0.0360(16) 0.0398(14) -0.0060(12) 0.0068(11) -0.0067(12)
    C4 0.0289(12) 0.0263(14) 0.0283(11) -0.0024(11) -0.0020(9) 0.0022(10)
    C5 0.0311(13) 0.0398(16) 0.0260(12) 0.0042(12) 0.0049(10) 0.0011(12)
    C6 0.0249(12) 0.0254(13) 0.0242(11) 0.0054(10) 0.0017(9) 0.0016(10)
    C7 0.0224(11) 0.0218(13) 0.0274(11) -0.0005(10) 0.0039(8) 0.0017(10)
    C8 0.0237(11) 0.0339(16) 0.0268(11) 0.0028(11) 0.0047(8) -0.0044(11)
    C9 0.0300(12) 0.0150(11) 0.0230(10) -0.0016(10) 0.0069(8) -0.0021(9)
    C10 0.0196(10) 0.0320(14) 0.0222(10) 0.0058(11) 0.0004(8) -0.0033(10)
    C11 0.0363(13) 0.0278(14) 0.0225(11) -0.0053(12) -0.0008(9) 0.0013(10)
    C12 0.0244(12) 0.0275(14) 0.0362(13) 0.0000(10) 0.0118(9) 0.0008(11)
    C13 0.0310(14) 0.0260(13) 0.0449(14) 0.0059(12) 0.0114(11) -0.0022(12)
_geom_special_details
;
All e.s.d.'s (except the e.s.d. in the dihedral angle between two l.s. planes)
are estimated using the full covariance matrix. The cell e.s.d.'s are taken
into account individually in the estimation of e.s.d.'s in distances, angles
and torsion angles; correlations between e.s.d.'s in cell parameters are only
used when they are defined by crystal symmetry. An approximate (isotropic)
treatment of cell e.s.d.'s is used for estimating e.s.d.'s involving l.s.
planes.
;
loop_
    _geom_bond_atom_site_label_1
    _geom_bond_atom_site_label_2
    _geom_bond_site_symmetry_2
    _geom_bond_distance
    _geom_bond_publ_flag
    O1 C9 . 1.225(3) ?
    N1 C9 . 1.349(3) ?
    N1 C6 . 1.458(3) ?
    N1 C7 . 1.477(3) ?
    C1 C2 . 1.385(5) ?
    C1 C5 . 1.397(4) ?
    C1 H1A . 0.93 ?
    O2 C7 . 1.421(3) ?
    O2 H2A . 0.82 ?
    C2 C3 . 1.387(4) ?
    C2 H2B . 0.93 ?
    C3 C8 . 1.386(4) ?
    C3 H3A . 0.93 ?
    C4 C11 . 1.306(4) ?
    C4 C7 . 1.518(3) ?
    C4 H4A . 0.93 ?
    C5 C10 . 1.397(3) ?
    C5 H5A . 0.93 ?
    C6 C10 . 1.530(3) ?
    C6 H6A . 0.97 ?
    C6 H6B . 0.97 ?
    C7 C12 . 1.513(4) ?
    C8 C10 . 1.384(4) ?
    C8 H8A . 0.93 ?
    C9 C11 . 1.488(3) ?
    C11 H11A . 0.93 ?
    C12 C13 . 1.526(4) ?
    C12 H12A . 0.97 ?
    C12 H12B . 0.97 ?
    C13 H13A . 0.96 ?
    C13 H13B . 0.96 ?
    C13 H13C . 0.96 ?
loop_
    _geom_angle_atom_site_label_1
    _geom_angle_atom_site_label_2
    _geom_angle_atom_site_label_3
    _geom_angle_site_symmetry_1
    _geom_angle_site_symmetry_3
    _geom_angle
    _geom_angle_publ_flag
    C9 N1 C6 . . 124.4(2) ?
    C9 N1 C7 . . 113.05(18) ?
    C6 N1 C7 . . 122.47(19) ?
    C2 C1 C5 . . 121.2(2) ?
    C2 C1 H1A . . 119.4 ?
    C5 C1 H1A . . 119.4 ?
    C7 O2 H2A . . 109.5 ?
    C1 C2 C3 . . 119.1(3) ?
    C1 C2 H2B . . 120.4 ?
    C3 C2 H2B . . 120.4 ?
    C8 C3 C2 . . 120.0(3) ?
    C8 C3 H3A . . 120 ?
    C2 C3 H3A . . 120 ?
    C11 C4 C7 . . 111.5(2) ?
    C11 C4 H4A . . 124.3 ?
    C7 C4 H4A . . 124.3 ?
    C10 C5 C1 . . 119.2(3) ?
    C10 C5 H5A . . 120.4 ?
    C1 C5 H5A . . 120.4 ?
    N1 C6 C10 . . 113.5(2) ?
    N1 C6 H6A . . 108.9 ?
    C10 C6 H6A . . 108.9 ?
    N1 C6 H6B . . 108.9 ?
    C10 C6 H6B . . 108.9 ?
    H6A C6 H6B . . 107.7 ?
    O2 C7 N1 . . 110.21(19) ?
    O2 C7 C12 . . 107.48(19) ?
    N1 C7 C12 . . 112.5(2) ?
    O2 C7 C4 . . 112.9(2) ?
    N1 C7 C4 . . 100.05(19) ?
    C12 C7 C4 . . 113.7(2) ?
    C10 C8 C3 . . 121.2(2) ?
    C10 C8 H8A . . 119.4 ?
    C3 C8 H8A . . 119.4 ?
    O1 C9 N1 . . 126.2(2) ?
    O1 C9 C11 . . 127.9(2) ?
    N1 C9 C11 . . 105.9(2) ?
    C8 C10 C5 . . 119.2(2) ?
    C8 C10 C6 . . 120.7(2) ?
    C5 C10 C6 . . 120.0(2) ?
    C4 C11 C9 . . 109.5(2) ?
    C4 C11 H11A . . 125.3 ?
    C9 C11 H11A . . 125.3 ?
    C7 C12 C13 . . 115.8(2) ?
    C7 C12 H12A . . 108.3 ?
    C13 C12 H12A . . 108.3 ?
    C7 C12 H12B . . 108.3 ?
    C13 C12 H12B . . 108.3 ?
    H12A C12 H12B . . 107.4 ?
    C12 C13 H13A . . 109.5 ?
    C12 C13 H13B . . 109.5 ?
    H13A C13 H13B . . 109.5 ?
    C12 C13 H13C . . 109.5 ?
    H13A C13 H13C . . 109.5 ?
    H13B C13 H13C . . 109.5 ?
loop_
    _geom_torsion_atom_site_label_1
    _geom_torsion_atom_site_label_2
    _geom_torsion_atom_site_label_3
    _geom_torsion_atom_site_label_4
    _geom_torsion_site_symmetry_1
    _geom_torsion_site_symmetry_2
    _geom_torsion_site_symmetry_3
    _geom_torsion_site_symmetry_4
    _geom_torsion
    _geom_torsion_publ_flag
    C5 C1 C2 C3 . . . . 0.8(4) ?
    C1 C2 C3 C8 . . . . 0.1(4) ?
    C2 C1 C5 C10 . . . . -1.5(4) ?
    C9 N1 C6 C10 . . . . -92.1(3) ?
    C7 N1 C6 C10 . . . . 91.2(3) ?
    C9 N1 C7 O2 . . . . -119.7(2) ?
    C6 N1 C7 O2 . . . . 57.4(3) ?
    C9 N1 C7 C12 . . . . 120.4(2) ?
    C6 N1 C7 C12 . . . . -62.5(3) ?
    C9 N1 C7 C4 . . . . -0.6(3) ?
    C6 N1 C7 C4 . . . . 176.5(2) ?
    C11 C4 C7 O2 . . . . 117.8(3) ?
    C11 C4 C7 N1 . . . . 0.7(3) ?
    C11 C4 C7 C12 . . . . -119.4(3) ?
    C2 C3 C8 C10 . . . . -0.2(4) ?
    C6 N1 C9 O1 . . . . 3.5(4) ?
    C7 N1 C9 O1 . . . . -179.5(2) ?
    C6 N1 C9 C11 . . . . -176.7(2) ?
    C7 N1 C9 C11 . . . . 0.3(3) ?
    C3 C8 C10 C5 . . . . -0.5(4) ?
    C3 C8 C10 C6 . . . . 178.9(2) ?
    C1 C5 C10 C8 . . . . 1.4(4) ?
    C1 C5 C10 C6 . . . . -178.0(2) ?
    N1 C6 C10 C8 . . . . 57.8(3) ?
    N1 C6 C10 C5 . . . . -122.8(2) ?
    C7 C4 C11 C9 . . . . -0.6(3) ?
    O1 C9 C11 C4 . . . . 180.0(3) ?
    N1 C9 C11 C4 . . . . 0.2(3) ?
    O2 C7 C12 C13 . . . . 177.5(2) ?
    N1 C7 C12 C13 . . . . -61.0(3) ?
    C4 C7 C12 C13 . . . . 51.8(3) ?
loop_
    _geom_hbond_atom_site_label_D
    _geom_hbond_atom_site_label_H
    _geom_hbond_atom_site_label_A
    _geom_hbond_site_symmetry_A
    _geom_hbond_distance_DH
    _geom_hbond_distance_HA
    _geom_hbond_distance_DA
    _geom_hbond_angle_DHA
    O2 H2A O1 2_557 0.82 1.95 2.772(3) 176
data_global
_journal_date_recd_electronic     2013-06-17
_journal_date_accepted     2013-06-18
_journal_name_full     'Acta Crystallographica, Section E'
_journal_year     2013
_journal_volume     69
_journal_issue      7
_journal_page_first     o1136
_journal_page_last     o1136
_journal_paper_category     QO
_journal_paper_doi     10.1107/S1600536813016887
_journal_coeditor_code     HB7096
_publ_contact_author_name     'Ye Jian-Liang'
_publ_contact_author_address
;
The Key Laboratory for Chemical Biology of Fujian
Province, College of Chemistry and Chemical Engineering,
Xiamen University, Xiamen, Fujian 361005, People's Republic of China
;
_publ_contact_author_email     'yejl@xmu.edu.cn'
_publ_contact_author_fax     '86-592-2185780'
_publ_contact_author_phone     '86-592-2180992'
_publ_section_title
;
1-Benzyl-5-ethyl-5-hydroxy-1<i>H</i>-pyrrol-2(5<i>H</i>)-one
;
loop_
    _publ_author_name
    _publ_author_footnote
    _publ_author_address
    'Gao, Yan-Jiao' .
;
The Key Laboratory for Chemical Biology of Fujian Province,
College of Chemistry and Chemical Engineering,
Xiamen University,
Xiamen, Fujian 361005, People's Republic of China
;
    'Wang, Yu-Huang' .
;
The Key Laboratory for Chemical Biology of Fujian Province,
College of Chemistry and Chemical Engineering,
Xiamen University,
Xiamen, Fujian 361005, People's Republic of China
;
    'Ye, Jian-Liang' .
;
The Key Laboratory for Chemical Biology of Fujian Province,
College of Chemistry and Chemical Engineering,
Xiamen University,
Xiamen, Fujian 361005, People's Republic of China
;
