# Supplementary material for: 1-Benzyl-5-ethyl-5-hy­droxy-1H-pyrrol-2(5H)-one
Source: Acta Crystallogr Sect E Struct Rep Online. 2013 Jun 22;69(Pt 7):o1136. doi: 10.1107/S1600536813016887 (PMC3770402; doi:10.1107/S1600536813016887)
Supplement: Supplementary file 2 [file e-69-o1136-Isup2.hkl]

# 
# h,k,l, Fc-squared, Fo-squared, sigma(Fo-squared) and status flag 
# 
data_I
_shelx_title ' b in P2(1)' 
_shelx_refln_list_code          4 
_shelx_F_calc_maximum       86.88 
_exptl_crystal_F_000       230.00 
_reflns_d_resolution_high  0.7820 
 
loop_ 
 _symmetry_equiv_pos_as_xyz 
 'x, y, z' 
 '-x, y+1/2, -z' 
 
_cell_length_a     7.0399 
_cell_length_b     7.1795 
_cell_length_c    11.8170 
_cell_angle_alpha  90.000 
_cell_angle_beta  102.720 
_cell_angle_gamma  90.000 
 
_shelx_F_squared_multiplier     1.000 
 
loop_ 
 _refln_index_h 
 _refln_index_k 
 _refln_index_l 
 _refln_F_squared_calc 
 _refln_F_squared_meas 
 _refln_F_squared_sigma 
 _refln_observed_status 
   1  -7   0       63.00       71.53      4.58 o 
   5  -7   0        1.37        1.89      0.84 o 
   0  -6   0      294.35      294.05     10.05 o 
   1  -6   0        1.75        1.37      0.74 o 
   3  -6   0       40.59       45.37      3.68 o 
   4  -6   0       31.20       29.16      3.16 o 
   5  -6   0       22.28       25.63      3.05 o 
   6  -6   0        0.05        0.53      0.37 o 
   1  -5   0      144.33      143.00      5.84 o 
   3  -5   0      119.57      135.89      6.42 o 
   4  -5   0       87.47      101.95      5.79 o 
   5  -5   0       57.65       62.74      4.74 o 
   6  -5   0       49.56       56.11      4.84 o 
   7  -5   0        0.57       -0.05      0.89 o 
   0  -4   0      794.03      881.21     21.53 o 
   1  -4   0       80.08       91.63      4.00 o 
   2  -4   0      230.33      257.63      8.58 o 
   3  -4   0       50.70       54.32      3.58 o 
   4  -4   0      243.04      274.68     10.16 o 
   5  -4   0        0.34        0.42      0.47 o 
   2  -3   0        1.00        0.74      0.42 o 
   3  -3   0       64.60       66.79      3.74 o 
   6  -3   0      224.93      248.05      9.63 o 
   7  -3   0       64.95       62.16      4.68 o 
   8  -3   0      102.51       97.37      6.47 o 
   6  -2   0      145.63      135.79      6.58 o 
   7  -2   0        3.14        1.84      0.89 o 
   8  -2   0       14.28       11.05      2.00 o 
   4  -1   0      135.53      145.54      4.11 o 
   5  -1   0       78.08       72.38      5.13 o 
   6  -1   0      152.22      166.68      7.42 o 
   7  -1   0       10.06       10.53      1.89 o 
   8  -1   0       12.69       13.68      2.32 o 
   1   0   0     1007.44      939.31     20.68 o 
   2   0   0     7548.64     5263.14    113.26 o 
   3   0   0        0.32        0.32      0.32 o 
   4   0   0      736.53      512.58    336.95 o 
   5   0   0       45.36       55.82      3.92 o 
   6   0   0        1.84        2.68      0.58 o 
   7   0   0        0.13       -0.21      0.53 o 
   8   0   0        2.18        2.79      0.95 o 
   1   1   0     1481.69     1375.63     30.26 o 
   2   1   0     1185.91     1142.10     25.95 o 
   3   1   0      440.88      438.16     11.58 o 
   4   1   0      135.62       90.47     55.61 o 
   5   1   0       78.17       73.64      2.90 o 
   6   1   0      152.19      148.53      6.95 o 
   7   1   0       10.01       12.68      2.05 o 
   8   1   0       12.67       13.16      2.16 o 
   0   2   0     1410.17     1413.47     31.53 o 
   1   2   0      680.60      655.79     15.58 o 
   2   2   0      224.59      208.16      6.26 o 
   3   2   0      280.71      292.32     11.92 o 
   4   2   0      100.77       95.16      3.14 o 
   5   2   0      124.95      129.97      4.15 o 
   6   2   0      145.74      132.05      6.53 o 
   7   2   0        3.14        1.68      0.63 o 
   8   2   0       14.30       13.74      2.32 o 
   1   3   0      104.41       97.79      3.79 o 
   2   3   0        1.00        0.87      0.26 o 
   3   3   0       64.64       59.05      2.50 o 
   4   3   0       65.45       76.05      3.68 o 
   5   3   0       10.89        7.72      1.11 o 
   6   3   0      224.84      223.79      9.26 o 
   7   3   0       65.03       60.00      4.68 o 
   8   3   0      102.49       90.47      6.26 o 
   0   4   0      793.98      867.17     61.63 o 
   1   4   0       80.04       88.48      2.26 o 
   2   4   0      230.29      228.15      4.15 o 
   3   4   0       50.67       44.54      3.26 o 
   4   4   0      243.14      238.00     11.32 o 
   5   4   0        0.34       -0.32      0.37 o 
   6   4   0      104.44      101.37      5.89 o 
   7   4   0       19.24       18.32      2.53 o 
   1   5   0      144.50      146.83      4.21 o 
   2   5   0       34.22       29.05      3.08 o 
   3   5   0      119.62      126.13      3.84 o 
   4   5   0       87.31       88.60      6.32 o 
   5   5   0       57.74       63.53      4.42 o 
   6   5   0       49.56       49.42      4.11 o 
   7   5   0        0.56        0.32      0.79 o 
   0   6   0      294.54      301.58     10.37 o 
   1   6   0        1.75        2.23      0.52 o 
   2   6   0      278.86      290.79     10.79 o 
   3   6   0       40.48       44.47      3.68 o 
   4   6   0       31.15       31.95      3.26 o 
   5   6   0       22.24       22.00      2.79 o 
   6   6   0        0.05        0.16      0.47 o 
   1   7   0       63.02       72.74      4.79 o 
   2   7   0       21.47       21.53      2.63 o 
   3   7   0       25.71       27.47      3.16 o 
   4   7   0       28.05       34.11      3.68 o 
   5   7   0        1.36        3.26      1.11 o 
   1   8   0       13.51       13.21      2.11 o 
   2   8   0        3.26        4.32      1.37 o 
   3   8   0       62.67       66.68      5.26 o 
   1   9   0       12.57       11.11      2.16 o 
  -2  -8   1        7.73        9.58      1.95 o 
  -1  -8   1        2.62        4.74      1.32 o 
   0  -8   1       23.41       24.21      2.84 o 
   1  -8   1        5.60        5.95      1.47 o 
  -5  -7   1        4.08        2.95      1.05 o 
  -1  -7   1       31.19       36.37      3.21 o 
   0  -7   1       45.12       45.95      3.68 o 
   1  -7   1       17.23       19.68      2.37 o 
   5  -7   1        3.44        2.68      0.95 o 
  -6  -6   1        2.35        4.95      1.53 o 
  -5  -6   1       19.05       19.58      2.79 o 
  -4  -6   1       22.44       24.47      2.89 o 
   0  -6   1       31.37       33.89      2.84 o 
   1  -6   1       19.19       19.84      2.21 o 
   3  -6   1       27.88       30.42      3.00 o 
   4  -6   1        1.56        3.37      1.32 o 
   5  -6   1       45.48       45.68      4.21 o 
   6  -6   1       14.31       18.63      2.84 o 
  -7  -5   1        2.02        1.58      0.84 o 
  -6  -5   1       70.60       75.00      5.58 o 
  -5  -5   1       71.85       66.68      4.95 o 
  -4  -5   1        7.10       10.42      1.68 o 
  -3  -5   1       34.15       44.11      3.47 o 
  -1  -5   1       90.11      106.47      4.79 o 
   0  -5   1       21.74       21.73      1.39 o 
   1  -5   1       38.88       41.63      2.95 o 
   2  -5   1      219.32      235.63      8.58 o 
   3  -5   1      132.07      152.74      6.84 o 
   4  -5   1       26.52       26.05      2.79 o 
   5  -5   1        2.79        1.58      0.58 o 
   6  -5   1       37.64       41.53      4.11 o 
   7  -5   1        3.44        1.00      1.05 o 
  -7  -4   1        6.14        7.95      1.89 o 
  -6  -4   1        5.33        5.89      1.58 o 
  -5  -4   1       35.85       33.95      3.32 o 
  -4  -4   1      109.32      125.00      6.16 o 
  -3  -4   1      157.01      193.26      7.58 o 
  -2  -4   1       59.99       61.16      3.58 o 
  -1  -4   1       63.58       61.84      3.05 o 
   0  -4   1      642.46      698.84     17.84 o 
   1  -4   1      227.79      250.05      8.05 o 
   2  -4   1      127.35      143.63      5.79 o 
   3  -4   1        0.52        0.95      0.47 o 
   4  -4   1       36.38       36.16      3.11 o 
  -8  -3   1        0.29        0.21      0.58 o 
  -7  -3   1        7.67        7.79      1.63 o 
  -3  -3   1       33.99       26.37      2.26 o 
  -2  -3   1      204.56       87.47      4.00 o 
   0  -3   1      330.21      368.84      9.00 o 
   2  -3   1       36.58       44.26      2.63 o 
  -8  -2   1       15.78       13.58      2.32 o 
  -7  -2   1        0.89        1.37      0.84 o 
  -6  -2   1       63.28       61.34      2.87 o 
   0  -2   1     1257.86     1191.47     18.46 o 
   1  -2   1       29.52       33.68      1.37 o 
   5  -2   1      115.54      123.89      5.74 o 
   6  -2   1       53.52       53.47      3.95 o 
   7  -2   1       13.18       12.53      2.00 o 
   8  -2   1       16.67       15.74      2.47 o 
  -8  -1   1        6.24        5.05      1.42 o 
  -7  -1   1        2.52        3.47      1.11 o 
  -6  -1   1       26.88       23.69      1.69 o 
  -5  -1   1       83.23       90.91      3.17 o 
  -4  -1   1       41.51       44.26      2.58 o 
   0  -1   1     2145.29     1883.90     28.73 o 
   4  -1   1      450.74      485.63     21.50 o 
   5  -1   1      112.22      113.77      3.83 o 
   6  -1   1       45.94       44.47      3.53 o 
   7  -1   1       19.56       19.58      2.47 o 
   8  -1   1        8.82        9.32      1.84 o 
  -8   0   1       18.99       20.05      2.84 o 
  -7   0   1      113.14      120.84      6.58 o 
  -6   0   1       27.19       29.19      1.89 o 
  -5   0   1       71.72       74.57      2.87 o 
  -4   0   1      199.22       78.17    106.74 o 
  -3   0   1      185.26      178.42      5.47 o 
  -2   0   1      173.67      175.47      4.84 o 
  -1   0   1      830.27      768.68     16.79 o 
   1   0   1      979.87      914.58     20.42 o 
   2   0   1        3.23        3.68      0.53 o 
   3   0   1      549.54      523.21     13.47 o 
   4   0   1       82.34       88.44      3.21 o 
   5   0   1      213.45      199.74      5.74 o 
   6   0   1       33.31       37.89      3.26 o 
   7   0   1       22.02       24.42      2.79 o 
   8   0   1        2.98        1.68      0.95 o 
  -8   1   1        6.25        5.16      1.42 o 
  -7   1   1        2.51        3.74      1.16 o 
  -6   1   1       26.83       24.95      1.77 o 
  -5   1   1       83.14       93.19      3.26 o 
  -4   1   1       41.35       45.72      2.82 o 
  -3   1   1      256.77      258.68      7.42 o 
  -2   1   1      328.83      323.26      8.21 o 
  -1   1   1     1223.49     1082.31     23.89 o 
   0   1   1     2143.90     1845.99     39.95 o 
   1   1   1     1022.14      955.73     21.47 o 
   2   1   1      569.79      600.00     14.58 o 
   3   1   1      130.78      133.32      4.89 o 
   4   1   1      450.24      451.95     18.63 o 
   5   1   1      112.36      109.28      3.74 o 
   6   1   1       46.04       46.16      3.68 o 
   7   1   1       19.53       23.21      2.74 o 
   8   1   1        8.86        6.74      1.58 o 
  -8   2   1       15.77       14.58      2.26 o 
  -7   2   1        0.87        1.11      0.79 o 
  -6   2   1       63.16       60.05      4.11 o 
  -5   2   1       18.46       22.00      1.50 o 
  -4   2   1      198.87      211.59      5.68 o 
  -3   2   1        5.89        9.47      1.68 o 
  -2   2   1      107.22      122.95      4.21 o 
  -1   2   1      993.12      924.58     21.16 o 
   0   2   1     1258.03     1198.10     26.84 o 
   1   2   1       29.42       37.16      1.89 o 
   2   2   1      223.00      223.79      6.79 o 
   3   2   1      198.73      114.77     87.89 o 
   4   2   1      141.38      152.32      4.30 o 
   5   2   1      115.48      113.83      3.90 o 
   6   2   1       53.55       52.95      4.00 o 
   7   2   1       13.16       14.05      2.16 o 
   8   2   1       16.67       20.00      2.84 o 
  -8   3   1        0.30        1.47      0.95 o 
  -7   3   1        7.69        7.05      1.53 o 
  -6   3   1       65.44       63.74      4.37 o 
  -5   3   1       50.02       51.61      2.47 o 
  -4   3   1       75.83       81.56      2.92 o 
  -3   3   1       33.91       34.38      1.62 o 
  -2   3   1      204.88      205.42      6.58 o 
  -1   3   1      169.30      173.68      5.63 o 
   0   3   1      330.61      369.10      9.89 o 
   1   3   1      177.54      166.42      5.53 o 
   2   3   1       36.61       38.04      1.97 o 
   3   3   1       22.85       25.71      2.45 o 
   4   3   1       26.46       24.42      1.58 o 
   5   3   1      170.38      163.26      7.21 o 
   6   3   1       50.39       45.05      3.84 o 
   7   3   1       56.34       53.42      4.47 o 
  -7   4   1        6.10        5.37      1.42 o 
  -6   4   1        5.36        4.42      1.16 o 
  -5   4   1       35.82       35.68      3.00 o 
  -4   4   1      109.50      108.26      3.67 o 
  -3   4   1      156.83      163.85      3.57 o 
  -2   4   1       60.17       57.50      1.66 o 
  -1   4   1       63.54       60.07      2.92 o 
   0   4   1      642.60      718.28     10.36 o 
   1   4   1      227.71      248.93      4.87 o 
   2   4   1      127.24      123.96      3.60 o 
   3   4   1        0.52        0.11      0.22 o 
   4   4   1       36.27       35.52      2.76 o 
   5   4   1       15.25       15.42      2.05 o 
   6   4   1       93.17       83.16      5.42 o 
   7   4   1       11.14        9.58      1.95 o 
  -7   5   1        2.01        2.84      1.16 o 
  -3   5   1       34.20       37.77      2.10 o 
  -2   5   1        9.16        7.26      0.69 o 
  -1   5   1       90.02      101.65      2.93 o 
   0   5   1       21.85       20.04      1.13 o 
   1   5   1       38.72       41.88      2.44 o 
   2   5   1      219.51      230.21      5.89 o 
   3   5   1      131.72      141.40      4.55 o 
   4   5   1       26.66       28.98      2.01 o 
   5   5   1        2.79        4.17      0.87 o 
   6   5   1       37.76       36.08      2.54 o 
   7   5   1        3.41        3.84      1.21 o 
  -6   6   1        2.35        3.74      1.26 o 
  -5   6   1       19.12       18.42      2.58 o 
  -4   6   1       22.40       23.79      2.84 o 
  -3   6   1       53.14       51.42      3.95 o 
  -2   6   1       17.71       23.89      2.53 o 
  -1   6   1       95.38      105.58      4.79 o 
   0   6   1       31.37       33.25      2.00 o 
   1   6   1       19.10       21.74      2.32 o 
   2   6   1        4.33        6.05      1.42 o 
   3   6   1       27.88       28.95      3.00 o 
   4   6   1        1.54        1.25      0.43 o 
   5   6   1       45.43       45.05      3.71 o 
   6   6   1       14.34       16.53      1.79 o 
  -5   7   1        4.08        7.11      1.68 o 
  -4   7   1        7.19        6.89      1.68 o 
  -3   7   1        9.14        6.26      1.47 o 
  -2   7   1        5.43       10.21      1.84 o 
  -1   7   1       31.24       32.81      2.15 o 
   0   7   1       45.02       45.53      3.68 o 
   1   7   1       17.24       13.74      2.00 o 
   2   7   1       54.83       58.11      5.53 o 
   3   7   1       31.32       33.00      3.53 o 
   4   7   1        2.65        4.68      1.53 o 
   5   7   1        3.45        1.68      1.05 o 
  -3   8   1        0.85        0.84      0.89 o 
  -2   8   1        7.77        7.11      1.74 o 
  -1   8   1        2.64        3.68      1.16 o 
   0   8   1       23.43       22.16      2.74 o 
   1   8   1        5.57        3.58      1.11 o 
   2   8   1       21.42       21.37      2.89 o 
   3   8   1       23.17       23.11      3.05 o 
   0   9   1       17.28       17.26      2.63 o 
  -1  -9   2       16.10       17.84      2.79 o 
   0  -9   2        3.18        3.42      1.16 o 
  -2  -8   2       37.14       39.58      3.84 o 
  -1  -8   2        8.12        8.84      1.79 o 
   0  -8   2        3.14        3.63      1.21 o 
   1  -8   2        2.96        3.00      1.21 o 
  -1  -7   2       58.38       60.47      4.37 o 
   0  -7   2       11.38       11.26      1.89 o 
   1  -7   2        9.13        8.26      1.53 o 
  -6  -6   2        0.45        0.58      0.74 o 
  -5  -6   2       30.21       32.47      3.53 o 
  -4  -6   2       14.88       14.05      2.21 o 
  -1  -6   2      201.90      206.68      8.21 o 
   0  -6   2      309.70      292.74     10.37 o 
   1  -6   2       85.23       86.21      4.89 o 
   6  -6   2       21.87       22.68      3.16 o 
  -7  -5   2        6.04        6.32      1.79 o 
  -6  -5   2       57.84       68.63      5.42 o 
  -5  -5   2      114.54      117.63      6.74 o 
  -4  -5   2       24.55       26.26      2.84 o 
  -3  -5   2       64.02       77.47      4.63 o 
   0  -5   2      139.68      141.10      5.95 o 
   1  -5   2       27.93       31.42      2.58 o 
   2  -5   2       78.59       84.63      4.47 o 
   3  -5   2        4.29        6.68      1.26 o 
   4  -5   2       66.90       74.58      4.84 o 
   5  -5   2        0.59        1.95      0.84 o 
   6  -5   2        4.51        4.32      1.32 o 
  -8  -4   2       13.86       11.47      2.21 o 
  -7  -4   2       13.51       19.32      2.89 o 
  -6  -4   2       41.05       38.74      3.74 o 
  -5  -4   2       12.75       15.63      2.21 o 
  -4  -4   2       37.32       44.37      3.47 o 
  -3  -4   2       34.69       34.21      2.79 o 
  -2  -4   2       28.55       37.95      2.74 o 
   0  -4   2       55.67       59.16      3.21 o 
   1  -4   2      159.36      177.33      4.50 o 
   2  -4   2        5.76        7.58      1.16 o 
   3  -4   2      248.38      283.84      9.68 o 
   4  -4   2       39.77       44.37      3.47 o 
  -8  -3   2        8.31        9.89      2.00 o 
  -4  -3   2       43.18       44.53      3.26 o 
  -3  -3   2      101.96       11.47      1.47 o 
  -2  -3   2        4.80       -0.11      0.11 o 
  -1  -3   2      664.95      706.05     16.32 o 
   0  -3   2      259.27      258.65      4.82 o 
   1  -3   2      358.13      383.31      9.84 o 
   2  -3   2       50.46       56.32      3.05 o 
  -8  -2   2        3.64        5.84      1.58 o 
  -7  -2   2       10.91        9.37      1.74 o 
   0  -2   2     1456.39     1351.36     17.29 o 
   1  -2   2       42.31       41.53      1.84 o 
   4  -2   2       14.01       15.00      1.63 o 
   5  -2   2      153.49      170.16      7.05 o 
   6  -2   2        3.81        4.84      1.21 o 
  -8  -1   2       10.29       12.42      2.37 o 
  -7  -1   2        1.91        2.68      0.84 o 
  -6  -1   2       52.84       56.16      3.95 o 
  -5  -1   2       61.14       60.21      3.26 o 
  -4  -1   2      174.36      197.10      6.37 o 
   0  -1   2     1177.41     1113.21     17.47 o 
   4  -1   2       33.50       40.87      1.95 o 
   5  -1   2      116.72      115.72      3.89 o 
   6  -1   2       93.79       95.95      5.42 o 
   7  -1   2        0.09       -0.32      0.63 o 
   8  -1   2        3.15        2.89      1.11 o 
  -8   0   2        0.20        0.53      0.79 o 
  -7   0   2       22.81       22.95      2.68 o 
  -6   0   2        0.00        0.84      0.53 o 
  -5   0   2        0.70        2.96      1.08 o 
  -4   0   2        0.67        0.47      0.34 o 
  -3   0   2      478.58      475.68     11.74 o 
  -2   0   2      171.22      155.58      4.21 o 
  -1   0   2     1701.51     1495.47     32.68 o 
   0   0   2       95.67      106.74      2.20 o 
   1   0   2     2183.62     1948.36     42.63 o 
   2   0   2       50.19       58.42      2.58 o 
   3   0   2      483.73      511.81     30.45 o 
   4   0   2       71.02       69.03      2.58 o 
   5   0   2        2.24        2.98      0.55 o 
   6   0   2        9.26        8.32      1.53 o 
   7   0   2       20.68       23.68      2.79 o 
   8   0   2       39.39       39.53      4.00 o 
  -8   1   2       10.23        8.74      1.79 o 
  -7   1   2        1.90        3.68      1.05 o 
  -6   1   2       52.75       57.53      4.00 o 
  -5   1   2       61.10       60.69      3.18 o 
  -4   1   2      174.24      202.69     12.47 o 
  -3   1   2      601.33      654.89     15.79 o 
  -2   1   2       87.08       88.32      2.95 o 
  -1   1   2      565.92      524.71      8.39 o 
   0   1   2     1177.39     1110.87     14.08 o 
   1   1   2      405.41      410.63     10.05 o 
   2   1   2      326.74      320.89      8.79 o 
   3   1   2      143.33       83.51     72.87 o 
   4   1   2       33.44       37.01      3.37 o 
   5   1   2      116.65      119.04      4.00 o 
   6   1   2       93.95       87.42      5.21 o 
   7   1   2        0.09        1.00      0.79 o 
   8   1   2        3.17        2.74      0.95 o 
  -8   2   2        3.63        2.89      1.05 o 
  -7   2   2       10.95        9.89      1.68 o 
  -6   2   2       31.99       33.53      2.04 o 
  -5   2   2       23.73       24.55      1.56 o 
  -4   2   2      155.77      187.94      6.97 o 
  -3   2   2      187.96      193.95      6.79 o 
  -2   2   2      229.07      235.68      6.68 o 
  -1   2   2      890.50      850.58     19.63 o 
   0   2   2     1456.43     1337.91     20.83 o 
   1   2   2       42.49       41.26      2.05 o 
   2   2   2      273.24      259.47      7.68 o 
   3   2   2      208.98       58.34    108.66 o 
   4   2   2       14.06       14.61      1.18 o 
   5   2   2      153.50      152.36      4.78 o 
   6   2   2        3.84        2.95      0.95 o 
   7   2   2        4.59        5.74      1.47 o 
   8   2   2       16.47       18.74      2.79 o 
  -8   3   2        8.37        7.32      1.68 o 
  -7   3   2        4.57        5.74      1.42 o 
  -6   3   2       58.89       59.89      4.16 o 
  -5   3   2       65.83       66.72      2.79 o 
  -4   3   2       43.36       38.77      1.53 o 
  -3   3   2      101.90      120.88      2.74 o 
  -2   3   2        4.70       14.82      0.95 o 
  -1   3   2      664.94      699.84     17.21 o 
   0   3   2      259.62      255.74      7.42 o 
   1   3   2      358.29      361.33     16.89 o 
   2   3   2       50.33       46.52      1.84 o 
   3   3   2       22.59       27.27      1.28 o 
   4   3   2       69.98       70.95      2.92 o 
   5   3   2       69.50       63.10      4.21 o 
   6   3   2       71.11       69.74      4.84 o 
   7   3   2       53.02       54.26      4.53 o 
  -8   4   2       13.86       12.84      2.26 o 
  -7   4   2       13.45       13.05      2.16 o 
  -6   4   2       41.02       38.53      3.37 o 
  -5   4   2       12.72       13.74      1.79 o 
  -4   4   2       37.30       34.58      2.68 o 
  -3   4   2       34.72       30.51      2.92 o 
  -2   4   2       28.49       33.36      1.66 o 
  -1   4   2       85.95       80.60      2.23 o 
   0   4   2       55.81       58.85      1.96 o 
   1   4   2      159.24      161.96     11.29 o 
   2   4   2        5.72        5.37      0.59 o 
   3   4   2      248.25      260.84      6.38 o 
   4   4   2       39.68       41.47      2.31 o 
   5   4   2       63.33       63.21      3.09 o 
   6   4   2       56.74       58.47      4.53 o 
   7   4   2        8.13       10.53      2.00 o 
  -3   5   2       64.01       60.58      3.92 o 
  -2   5   2        2.10        1.34      0.39 o 
  -1   5   2      112.93      119.69      3.31 o 
   0   5   2      139.74      147.61      3.03 o 
   1   5   2       27.97       27.85      1.40 o 
   2   5   2       78.67       81.86      3.37 o 
   3   5   2        4.26        4.27      0.74 o 
   4   5   2       66.88       65.67      3.18 o 
   5   5   2        0.59        2.36      0.74 o 
   6   5   2        4.53        4.11      1.32 o 
  -5   6   2       30.15       29.00      3.26 o 
  -4   6   2       14.92       13.47      2.11 o 
  -3   6   2       34.60       33.74      3.11 o 
  -2   6   2       31.79       28.99      1.91 o 
  -1   6   2      201.92      208.76      8.63 o 
   0   6   2      309.92      303.15      7.52 o 
   1   6   2       85.31       86.95      3.50 o 
   2   6   2      143.18      153.86      5.06 o 
   3   6   2       53.01       55.86      2.98 o 
   4   6   2       42.88       38.50      2.55 o 
   5   6   2       39.37       39.09      3.18 o 
   6   6   2       21.88       24.42      2.25 o 
  -5   7   2       65.19       71.53      5.47 o 
  -4   7   2        0.65        1.16      0.63 o 
  -3   7   2       48.19       48.32      4.16 o 
  -2   7   2       33.09       32.13      2.58 o 
  -1   7   2       58.31       58.84      4.16 o 
   0   7   2       11.43       11.95      1.89 o 
   1   7   2        9.08       11.26      1.89 o 
   2   7   2       46.69       52.26      4.26 o 
   3   7   2       23.29       24.26      3.00 o 
   4   7   2        6.43        6.74      1.68 o 
   5   7   2        6.38        8.26      1.84 o 
  -4   8   2        7.75       11.00      2.16 o 
  -3   8   2       17.95       17.26      2.63 o 
  -2   8   2       37.06       43.00      3.95 o 
  -1   8   2        8.18        6.58      1.37 o 
   0   8   2        3.18        1.68      0.68 o 
   1   8   2        2.94        2.21      0.95 o 
   2   8   2        3.38        3.68      1.11 o 
   3   8   2        4.58        6.63      1.79 o 
   0   9   2        3.18        4.74      1.53 o 
  -2  -8   3       10.96       12.53      2.11 o 
  -1  -8   3       40.94       43.79      4.00 o 
   0  -8   3       15.72       15.42      2.42 o 
  -1  -7   3       27.99       22.79      2.63 o 
   0  -7   3        4.46        5.74      1.42 o 
   1  -7   3        8.60        9.26      1.74 o 
  -6  -6   3       20.83       23.16      3.16 o 
  -5  -6   3       12.96       13.32      2.26 o 
  -1  -6   3      132.49      142.10      6.68 o 
   0  -6   3      162.10      153.21      7.00 o 
   1  -6   3        4.42        3.89      1.05 o 
  -7  -5   3       25.46       23.37      3.32 o 
  -6  -5   3        0.86       -0.05      0.32 o 
  -5  -5   3        1.52        1.37      0.84 o 
  -4  -5   3       53.60       46.95      3.84 o 
  -1  -5   3       93.94       89.53      4.68 o 
   0  -5   3       99.56       95.53      4.84 o 
   1  -5   3       28.76       27.84      2.53 o 
  -7  -4   3       17.40       13.79      2.37 o 
  -6  -4   3       20.05       22.37      2.84 o 
  -5  -4   3      136.30      135.74      7.00 o 
  -4  -4   3       76.49       88.63      5.11 o 
  -3  -4   3      207.36      228.37      8.58 o 
  -2  -4   3      198.64      206.37      6.89 o 
  -1  -4   3      953.94      987.47     23.58 o 
   0  -4   3      197.41      132.26      5.37 o 
   1  -4   3       80.67       82.00      4.16 o 
   3  -4   3        7.15        7.00      1.21 o 
  -8  -3   3        5.83        7.63      1.74 o 
  -5  -3   3       55.35       60.84      4.26 o 
  -4  -3   3       77.10      102.37      5.21 o 
  -3  -3   3       70.27       83.75      5.89 o 
  -2  -3   3      183.89       62.20    102.95 o 
  -1  -3   3      108.60      122.02      2.95 o 
   0  -3   3      426.92      431.31      7.74 o 
  -8  -2   3       21.73       25.42      3.11 o 
  -3  -2   3      105.09       73.32      3.68 o 
  -1  -2   3      701.03      655.93     11.07 o 
   0  -2   3     1127.74     1126.52     14.79 o 
   1  -2   3      313.27      324.79      8.63 o 
   3  -2   3       21.49       24.05      1.89 o 
  -8  -1   3       12.73       13.79      2.37 o 
  -7  -1   3       67.61       62.11      4.53 o 
  -1  -1   3       50.68       44.21      2.00 o 
   0  -1   3      147.79      140.97      3.05 o 
   3  -1   3       58.25       63.37      1.86 o 
   4  -1   3       55.26       60.44      4.55 o 
   5  -1   3      119.09      113.06      4.74 o 
   6  -1   3       47.88       43.95      3.53 o 
   7  -1   3       12.27       13.37      2.16 o 
  -8   0   3       34.11       33.42      3.53 o 
  -7   0   3        3.23        1.68      0.89 o 
  -6   0   3       21.52       26.00      2.58 o 
  -5   0   3        1.35        1.89      0.79 o 
  -4   0   3      112.71      105.37      3.95 o 
  -3   0   3       13.63       18.21      1.16 o 
  -2   0   3       62.11       52.58      1.68 o 
  -1   0   3      144.37      137.74      4.05 o 
   0   0   3       97.88      101.49      1.81 o 
   1   0   3      302.92      320.21      8.21 o 
   2   0   3        0.48        0.26      0.16 o 
   3   0   3       54.39       59.77      2.19 o 
   4   0   3      142.10      140.48      6.53 o 
   5   0   3       50.85       49.35      2.44 o 
   6   0   3       23.34       21.95      2.47 o 
   7   0   3        2.72        1.95      0.95 o 
   8   0   3        0.49        1.53      1.05 o 
  -8   1   3       12.78       10.74      2.00 o 
  -7   1   3       67.74       69.32      4.79 o 
  -6   1   3      108.70      114.21      5.89 o 
  -5   1   3       29.49       37.42      2.89 o 
  -4   1   3      393.27      439.92      6.89 o 
  -3   1   3      132.13      147.37      4.58 o 
  -2   1   3      222.87      213.22      3.98 o 
  -1   1   3       50.87       46.26      1.68 o 
   0   1   3      148.07      138.85      2.31 o 
   1   1   3      347.53      355.42      9.11 o 
   2   1   3      124.90      119.89      4.37 o 
   3   1   3       58.17       56.88      2.10 o 
   4   1   3       55.23       57.80      2.53 o 
   5   1   3      118.93      112.20      3.96 o 
   6   1   3       47.86       41.68      3.58 o 
   7   1   3       12.23        9.89      1.84 o 
   8   1   3       49.12       55.47      4.84 o 
  -8   2   3       21.72       20.37      2.74 o 
  -7   2   3       14.00       14.05      2.11 o 
  -6   2   3      105.46       97.42      5.32 o 
  -5   2   3       28.96       39.37      2.95 o 
  -4   2   3      156.66      168.73      4.27 o 
  -3   2   3      105.06      123.57      6.89 o 
  -2   2   3      589.78      602.29      9.98 o 
  -1   2   3      701.12      719.93     13.74 o 
   0   2   3     1127.56     1140.13     14.68 o 
   1   2   3      313.25      316.95      8.58 o 
   2   2   3      975.91      296.82    487.89 o 
   3   2   3       21.46       22.63      1.89 o 
   4   2   3      128.19      130.48      3.32 o 
   5   2   3       42.24       34.26      3.05 o 
   6   2   3       75.48       70.16      4.89 o 
   7   2   3       19.74       18.00      2.63 o 
  -8   3   3        5.83        2.26      1.00 o 
  -7   3   3        4.91        5.53      1.26 o 
  -6   3   3       50.71       52.89      3.79 o 
  -5   3   3       55.43       56.74      3.58 o 
  -4   3   3       77.18       92.71      2.70 o 
  -3   3   3       70.40       79.92      2.64 o 
  -2   3   3      183.90      189.88      4.44 o 
  -1   3   3      108.38      131.90      3.66 o 
   0   3   3      426.90      329.63     80.37 o 
   1   3   3      120.03       91.21     24.58 o 
   2   3   3      106.81       65.06      8.47 o 
   3   3   3       73.55       79.04      2.42 o 
   4   3   3        1.23        1.02      0.35 o 
   5   3   3       84.42       84.16      5.05 o 
   6   3   3       77.03       70.58      4.95 o 
   7   3   3       21.95       25.37      3.11 o 
  -4   4   3       76.40       76.39      2.90 o 
  -3   4   3      207.18      207.51     12.50 o 
  -2   4   3      198.52      195.17      4.89 o 
  -1   4   3      953.90     1032.02     14.57 o 
   0   4   3      197.69      201.02     11.58 o 
   1   4   3       80.62       77.57      3.47 o 
   2   4   3      149.76      163.54      4.33 o 
   3   4   3        7.15        6.86      0.75 o 
   4   4   3       81.98       85.25      3.61 o 
   5   4   3       89.19       86.84      5.42 o 
   6   4   3        0.59        0.89      0.95 o 
   7   4   3       13.44       12.63      2.32 o 
  -4   5   3       53.61       50.32      3.47 o 
  -3   5   3       30.80       27.28      1.71 o 
  -2   5   3       37.18       39.20      1.68 o 
  -1   5   3       93.98       91.99      3.24 o 
   0   5   3       99.66       91.97      2.69 o 
   1   5   3       28.77       32.12      2.38 o 
   2   5   3        1.57        1.81      0.41 o 
   3   5   3       88.07      100.77      3.94 o 
   4   5   3        6.86        7.36      1.04 o 
   5   5   3       45.55       46.35      2.85 o 
   6   5   3        4.95        5.05      1.53 o 
  -3   6   3       14.35       14.64      1.47 o 
  -2   6   3        2.30        2.93      1.00 o 
  -1   6   3      132.50      149.37      6.79 o 
   0   6   3      162.12      157.23      4.93 o 
   1   6   3        4.42        4.15      0.76 o 
   2   6   3       53.71       50.66      2.78 o 
   3   6   3       15.49       18.53      1.77 o 
   4   6   3       22.93       20.25      1.89 o 
   5   6   3       29.56       29.24      2.36 o 
  -5   7   3       24.23       18.53      2.68 o 
  -4   7   3        8.24        8.53      1.79 o 
  -3   7   3       10.17        8.16      1.79 o 
  -2   7   3        1.37        0.63      0.48 o 
  -1   7   3       27.83       27.26      2.89 o 
   0   7   3        4.47        3.05      1.00 o 
   1   7   3        8.52        6.24      1.00 o 
   2   7   3        1.20        2.29      0.70 o 
   3   7   3       29.91       31.72      2.40 o 
   4   7   3       16.04       18.32      2.08 o 
  -4   8   3        1.05        0.58      0.79 o 
  -3   8   3       27.00       27.58      3.26 o 
  -2   8   3       10.90       12.53      2.11 o 
  -1   8   3       40.97       37.37      3.63 o 
   0   8   3       15.82       15.89      2.42 o 
   1   8   3        4.36        5.21      1.53 o 
   2   8   3        9.05       10.32      2.21 o 
   3   8   3        3.72        6.00      1.63 o 
  -2  -8   4       11.77        6.63      1.58 o 
  -1  -8   4       38.40       36.79      3.74 o 
   0  -8   4       21.71       18.63      2.68 o 
  -2  -7   4       24.34       22.05      2.74 o 
  -1  -7   4       54.85       52.37      4.16 o 
   0  -7   4        1.10        0.74      0.68 o 
  -6  -6   4        0.44        0.31      0.52 o 
  -5  -6   4       24.84       24.05      3.11 o 
  -1  -6   4      130.66      127.53      6.37 o 
   0  -6   4      117.99      113.84      6.00 o 
   1  -6   4       51.48       47.37      3.74 o 
  -7  -5   4       13.36       16.89      2.84 o 
  -6  -5   4       29.29       30.37      3.47 o 
  -5  -5   4       46.19       43.42      3.95 o 
  -4  -5   4       26.77       25.74      1.92 o 
  -1  -5   4       79.56       79.47      4.47 o 
   0  -5   4       95.92       97.26      5.00 o 
   1  -5   4       13.33       16.26      2.00 o 
  -7  -4   4       20.21       23.84      3.16 o 
  -6  -4   4       12.61       12.16      2.11 o 
  -5  -4   4       66.19       66.84      4.68 o 
  -4  -4   4       58.81       62.92      2.89 o 
  -3  -4   4       18.19       20.05      1.47 o 
  -2  -4   4       13.24       11.91      0.98 o 
  -1  -4   4      266.57      284.83      8.92 o 
   0  -4   4      174.30      178.10      6.68 o 
  -8  -3   4        1.41        2.00      1.21 o 
  -7  -3   4       54.59       56.32      4.84 o 
  -6  -3   4       41.87       47.42      4.00 o 
  -5  -3   4        3.36        5.42      1.26 o 
  -4  -3   4       28.01       36.40      4.68 o 
  -3  -3   4        0.41        0.83      0.25 o 
  -2  -3   4      100.56      111.64      3.08 o 
  -1  -3   4      169.20      185.92      4.22 o 
   0  -3   4       47.92       53.90      1.73 o 
   1  -3   4       26.42       32.12      0.93 o 
   2  -3   4       42.82       40.84      2.63 o 
  -8  -2   4        6.06        7.53      1.79 o 
  -4  -2   4       77.73      107.10      5.05 o 
  -3  -2   4       74.73       84.71      3.24 o 
  -2  -2   4       23.51       24.79      1.74 o 
  -1  -2   4      220.86      234.63      4.87 o 
   0  -2   4      135.26      140.89      4.79 o 
   1  -2   4       95.48      108.98      3.01 o 
   2  -2   4      201.62      125.08     85.87 o 
   3  -2   4      294.41      297.31      9.32 o 
  -8  -1   4        3.97        3.74      1.37 o 
  -7  -1   4       78.98       74.21      5.00 o 
  -4  -1   4      315.93      332.21     10.16 o 
  -3  -1   4        0.04        0.00      0.26 o 
  -2  -1   4      350.43      361.47      9.79 o 
  -1  -1   4      139.80      141.28      3.26 o 
   0  -1   4      166.08      166.91      3.74 o 
   1  -1   4      114.61      115.37      4.32 o 
   2  -1   4      221.79      238.00      7.53 o 
   3  -1   4       22.72       21.78      1.35 o 
   4  -1   4      132.13      136.47      3.43 o 
   5  -1   4       16.37       17.95      2.21 o 
  -8   0   4        0.56        0.63      0.89 o 
  -7   0   4        0.62        1.26      0.89 o 
  -6   0   4       12.15       11.42      1.74 o 
  -5   0   4        9.04        8.11      1.32 o 
  -4   0   4        0.00        1.11      0.53 o 
  -3   0   4      522.54      530.63     13.84 o 
  -2   0   4      235.34      245.33      4.37 o 
  -1   0   4     1800.67     1621.15     25.59 o 
   0   0   4      730.10      721.46     10.86 o 
   1   0   4     1500.91     1469.05     32.95 o 
   2   0   4      678.13      739.83     10.64 o 
   3   0   4       63.41       56.03      2.12 o 
   4   0   4        0.01       -0.05      0.15 o 
   5   0   4      368.27      355.47     11.84 o 
   6   0   4       24.10       22.05      2.58 o 
   7   0   4      101.13       87.42      5.74 o 
  -8   1   4        4.00        5.79      1.47 o 
  -7   1   4       79.07       75.10      5.05 o 
  -6   1   4      162.44      168.74      7.42 o 
  -5   1   4       17.32       23.05      2.16 o 
  -4   1   4      316.22      328.17      6.84 o 
  -2   1   4      350.81      364.28      6.36 o 
  -1   1   4      139.96      147.97      2.42 o 
   0   1   4      165.88      174.29      2.91 o 
   1   1   4      114.70      111.58      3.84 o 
   2   1   4      221.48      235.10      3.70 o 
   3   1   4       22.83       19.84      1.05 o 
   4   1   4      132.18      135.60      7.53 o 
   5   1   4       16.37       15.95      2.00 o 
   6   1   4       13.14       14.37      2.16 o 
   7   1   4        8.10        9.79      1.84 o 
  -8   2   4        6.07        7.58      1.63 o 
  -7   2   4       25.36       31.21      3.11 o 
  -6   2   4        1.78        2.00      0.58 o 
  -5   2   4      126.98      149.63      6.32 o 
  -4   2   4       77.67       90.21      4.16 o 
  -3   2   4       74.67       78.43      5.76 o 
  -2   2   4       23.50       27.37      1.58 o 
  -1   2   4      220.76      249.56      4.55 o 
   0   2   4      135.27      142.92      2.53 o 
   1   2   4       95.52      109.03      2.97 o 
   2   2   4      201.76      201.49      8.26 o 
   3   2   4      294.50      301.52      7.22 o 
   4   2   4        6.91        7.76      0.78 o 
   5   2   4        0.98        1.53      0.79 o 
   6   2   4       32.11       33.47      3.32 o 
   7   2   4        0.45        0.26      0.53 o 
  -8   3   4        1.40        0.00      0.53 o 
  -4   3   4       28.02       36.68      2.74 o 
  -3   3   4        0.41        1.08      0.30 o 
  -2   3   4      100.70       75.77     49.63 o 
  -1   3   4      169.22       95.03    102.26 o 
   0   3   4       48.01        2.61      3.76 o 
   1   3   4       26.31       17.62      7.71 o 
   2   3   4       42.92       43.08      1.64 o 
   3   3   4        9.29        8.42      0.83 o 
   4   3   4       12.86       11.81      1.21 o 
   5   3   4      117.85      115.26      6.21 o 
   6   3   4        7.80        6.32      1.47 o 
   7   3   4       29.20       23.68      3.05 o 
  -5   4   4       66.17       64.68      4.16 o 
  -4   4   4       58.93       55.05      3.63 o 
  -3   4   4       18.30       19.25      1.32 o 
  -2   4   4       13.24       14.76      1.13 o 
  -1   4   4      266.62      290.71      6.46 o 
   0   4   4      174.52      189.45      4.91 o 
   1   4   4      239.22      255.12      7.69 o 
   2   4   4       52.98       55.86      3.02 o 
   3   4   4       31.00       31.76      1.60 o 
   4   4   4       11.70       10.47      1.74 o 
   5   4   4       39.07       38.65      2.53 o 
   6   4   4        7.36        3.11      1.16 o 
  -4   5   4       26.87       20.74      2.37 o 
  -3   5   4       11.67       11.97      1.15 o 
  -2   5   4        5.89        5.42      0.97 o 
  -1   5   4       79.65       76.53      4.37 o 
   0   5   4       96.13       96.37      2.82 o 
   1   5   4       13.34       15.84      1.10 o 
   2   5   4       28.53       30.82      1.62 o 
   3   5   4       42.14       45.20      2.60 o 
   4   5   4       81.82       80.38      4.50 o 
   5   5   4       21.36       20.05      2.74 o 
   6   5   4        0.80        0.37      0.58 o 
  -4   6   4       44.82       41.26      3.47 o 
  -3   6   4      116.51      113.57      5.45 o 
  -2   6   4        0.14        0.53      0.37 o 
  -1   6   4      130.64      124.53      6.26 o 
   0   6   4      117.95      121.00      6.21 o 
   1   6   4       51.44       50.51      2.75 o 
   2   6   4       32.17       33.59      2.27 o 
   3   6   4       41.23       39.01      2.56 o 
   4   6   4        6.57        6.14      1.11 o 
   5   6   4        9.31        8.84      1.84 o 
  -5   7   4        2.06        3.21      1.26 o 
  -4   7   4       11.02       15.58      2.42 o 
  -3   7   4       16.18       14.95      2.21 o 
  -2   7   4       24.35       22.42      2.68 o 
  -1   7   4       54.73       49.21      3.95 o 
   0   7   4        1.10        1.89      0.79 o 
   1   7   4       40.78       40.48      2.62 o 
   2   7   4       15.76       15.17      1.69 o 
   3   7   4       21.24       21.47      2.03 o 
   4   7   4        2.60        2.46      0.78 o 
  -4   8   4        9.80       11.89      2.11 o 
  -3   8   4        5.03        2.32      0.89 o 
  -2   8   4       11.71       10.47      2.05 o 
  -1   8   4       38.36       35.21      3.63 o 
   0   8   4       21.78       24.21      3.00 o 
   1   8   4        7.83        5.05      1.42 o 
   2   8   4        1.96        3.21      1.26 o 
   3   8   4       12.88       13.05      2.26 o 
  -3  -8   5        0.67        1.42      0.84 o 
  -2  -8   5        3.22        5.26      1.47 o 
  -1  -8   5       27.74       28.74      3.37 o 
   0  -8   5       25.07       24.42      3.16 o 
  -2  -7   5        9.70       10.26      1.84 o 
  -1  -7   5        6.43        8.00      1.68 o 
   0  -7   5       31.03       26.58      3.11 o 
  -6  -6   5        8.77        8.14      1.33 o 
  -2  -6   5       51.04       44.68      3.63 o 
  -1  -6   5       26.08       28.16      2.89 o 
   0  -6   5        1.44        1.32      0.79 o 
  -7  -5   5       23.43       20.34      3.95 o 
  -6  -5   5       42.64       48.06      3.07 o 
  -5  -5   5       46.32       47.64      2.86 o 
  -4  -5   5      158.72      169.89      7.42 o 
  -3  -5   5        1.05        2.32      0.89 o 
  -1  -5   5       56.01       53.47      3.63 o 
   0  -5   5      208.02      186.37      7.63 o 
  -7  -4   5        3.43        3.62      0.95 o 
  -6  -4   5        3.44        2.29      0.70 o 
  -5  -4   5       20.09       24.37      1.93 o 
  -4  -4   5       72.83       79.85      8.58 o 
  -3  -4   5        8.48        6.74      1.16 o 
  -2  -4   5       42.86       39.39      1.86 o 
  -1  -4   5       59.99       59.87      3.58 o 
   0  -4   5      139.72      132.10      5.74 o 
  -8  -3   5        7.39        7.50      1.35 o 
  -7  -3   5        7.71        7.48      0.96 o 
  -6  -3   5       91.54      100.26      5.61 o 
  -5  -3   5       12.85       13.53      1.30 o 
  -4  -3   5       90.01       96.94      3.87 o 
  -3  -3   5       40.12       40.15      1.91 o 
  -2  -3   5      119.16      121.77      2.40 o 
  -1  -3   5        0.19        0.98      0.21 o 
   0  -3   5       25.99       29.95      1.35 o 
   1  -3   5       53.07       51.46      4.01 o 
   2  -3   5       26.18       28.80      1.67 o 
   3  -3   5        3.05        5.05      1.11 o 
  -8  -2   5       12.23       17.62      1.86 o 
  -7  -2   5       58.20       61.89      4.68 o 
  -5  -2   5       91.80       94.31      3.59 o 
  -4  -2   5       28.76       35.35      2.44 o 
  -3  -2   5      137.86      132.37      3.22 o 
  -2  -2   5       87.88      103.77      2.43 o 
  -1  -2   5       32.39       31.53      1.15 o 
   0  -2   5      118.79      128.65      2.77 o 
   1  -2   5      105.76       89.06     21.09 o 
   2  -2   5      356.04      368.36      6.26 o 
   3  -2   5       17.80       17.58      1.84 o 
  -8  -1   5        3.91        3.03      0.86 o 
  -7  -1   5       21.05       18.00      2.37 o 
  -6  -1   5      102.01       91.68      5.16 o 
  -5  -1   5       51.05       51.16      3.42 o 
  -4  -1   5      179.58      177.71      4.71 o 
  -3  -1   5       74.20       76.78      5.68 o 
  -2  -1   5      304.55      302.40      5.01 o 
  -1  -1   5      240.99      232.89      4.95 o 
   0  -1   5      166.72      161.38      3.89 o 
   1  -1   5      174.97      198.88      2.90 o 
   2  -1   5       31.99       32.76      1.66 o 
   3  -1   5       73.06       83.31      2.46 o 
   4  -1   5       44.49       39.30      1.76 o 
   5  -1   5       24.60       28.37      2.89 o 
   6  -1   5        2.41        0.84      0.68 o 
  -8   0   5       12.58       11.89      2.16 o 
  -7   0   5        8.43        7.89      1.63 o 
  -6   0   5        3.70        4.57      0.74 o 
  -5   0   5        2.35        2.16      0.74 o 
  -4   0   5       44.85       55.12      2.27 o 
  -3   0   5        4.97        3.98      0.42 o 
  -2   0   5      323.93      343.47      9.37 o 
  -1   0   5      356.82      321.52      8.84 o 
   0   0   5       72.90       83.33      1.84 o 
   1   0   5      325.06      334.05      4.32 o 
   2   0   5      595.83      622.42      7.29 o 
   3   0   5        2.23        2.57      0.37 o 
   4   0   5      112.87      113.18      2.75 o 
   5   0   5       10.72        9.64      1.19 o 
   6   0   5       24.63       25.52      2.63 o 
   7   0   5        5.41        5.32      1.63 o 
  -8   1   5        3.91        3.05      0.84 o 
  -7   1   5       21.01       18.58      2.47 o 
  -6   1   5      102.03       97.00      5.26 o 
  -5   1   5       51.05       54.05      3.42 o 
  -4   1   5      179.45      177.76      4.50 o 
  -3   1   5       74.07       77.63      2.40 o 
  -2   1   5      304.67      327.49     15.34 o 
  -1   1   5      241.23      240.02      4.89 o 
   0   1   5      166.95      162.68      2.57 o 
   1   1   5      174.93      204.30      2.72 o 
   2   1   5       32.04       35.59      0.97 o 
   3   1   5       73.25       83.27      1.75 o 
   4   1   5       44.42       39.17      1.76 o 
   5   1   5       24.55       21.95      2.42 o 
   6   1   5        2.40        2.37      0.95 o 
   7   1   5        1.27        0.53      0.58 o 
  -8   2   5       12.19        9.95      1.84 o 
  -7   2   5       58.17       55.79      4.21 o 
  -4   2   5       28.79       32.32      2.37 o 
  -3   2   5      137.76      101.79     34.84 o 
  -2   2   5       87.85        0.16      0.16 o 
  -1   2   5       32.44       34.69      1.05 o 
   0   2   5      118.85      135.65      1.72 o 
   1   2   5      105.78       95.07     17.83 o 
   2   2   5      356.25      372.09      4.22 o 
   3   2   5       17.75       20.41      1.03 o 
   4   2   5       58.32       61.07      2.27 o 
   5   2   5        5.06        4.16      1.05 o 
   6   2   5       12.03       12.16      2.05 o 
   7   2   5        3.41        3.11      1.21 o 
  -4   3   5       89.94       96.32      4.89 o 
  -3   3   5       40.16       40.89      2.84 o 
  -2   3   5      119.15      114.25     22.03 o 
  -1   3   5        0.19       -0.04      0.16 o 
   0   3   5       25.99       28.74      1.46 o 
   1   3   5       53.01       58.80      1.26 o 
   2   3   5       26.17       28.33      1.07 o 
   3   3   5        3.08        2.94      0.50 o 
   4   3   5       48.89       45.00      2.53 o 
   5   3   5       27.62       29.05      3.05 o 
   6   3   5        2.45        2.63      0.89 o 
  -5   4   5       20.12       21.95      2.42 o 
  -4   4   5       72.81       77.47      4.47 o 
  -3   4   5        8.55        8.74      1.37 o 
  -2   4   5       42.80       45.71      2.13 o 
  -1   4   5       60.08       65.41      2.13 o 
   0   4   5      139.70      138.41      4.20 o 
   1   4   5       25.17       22.87      1.24 o 
   2   4   5       92.95      100.21      2.95 o 
   3   4   5       12.53       12.53      1.05 o 
   4   4   5        4.90        5.39      1.01 o 
   5   4   5        5.68        3.75      0.84 o 
   6   4   5       23.48       20.63      2.79 o 
  -5   5   5       46.32       42.74      3.63 o 
  -4   5   5      158.88      162.58      7.26 o 
  -3   5   5        1.06        3.37      0.95 o 
  -2   5   5       44.98       36.74      3.00 o 
  -1   5   5       56.01       54.26      3.74 o 
   0   5   5      207.95      195.41      5.60 o 
   1   5   5        3.66        4.27      0.56 o 
   2   5   5       24.45       21.47      1.73 o 
   3   5   5       27.87       31.50      2.19 o 
   4   5   5       59.92       62.21      4.68 o 
   5   5   5       13.82       12.43      1.52 o 
  -5   6   5        5.93        5.68      1.37 o 
  -4   6   5       24.43       20.89      2.47 o 
  -3   6   5       16.53       18.37      2.32 o 
  -2   6   5       51.00       39.89      3.37 o 
  -1   6   5       26.07       27.74      2.84 o 
   0   6   5        1.45       -0.16      0.58 o 
   1   6   5       18.72       18.84      2.05 o 
   2   6   5        9.96       11.03      1.34 o 
   3   6   5       28.93       28.38      2.21 o 
   4   6   5       14.74       14.97      1.66 o 
   5   6   5        9.12        8.26      1.66 o 
  -5   7   5        5.32        7.32      1.68 o 
  -4   7   5        1.59        1.49      0.68 o 
  -3   7   5       14.76       13.16      2.11 o 
  -2   7   5        9.69       12.16      1.95 o 
  -1   7   5        6.44        7.11      1.63 o 
   0   7   5       31.05       30.53      3.21 o 
   1   7   5       28.01       23.86      2.03 o 
   2   7   5        5.73        4.27      0.93 o 
   3   7   5        2.71        1.88      0.71 o 
   4   7   5       16.23       15.37      2.53 o 
  -3   8   5        0.68        0.74      0.74 o 
  -2   8   5        3.23        0.47      0.58 o 
  -1   8   5       27.70       25.11      3.11 o 
   0   8   5       25.08       20.47      2.84 o 
   1   8   5       16.35       19.58      2.79 o 
   2   8   5       45.84       51.53      4.63 o 
  -2  -8   6       16.72       13.05      2.37 o 
  -1  -8   6       12.83       18.05      2.74 o 
   0  -8   6       17.34       19.42      2.84 o 
  -3  -7   6       17.79       19.53      2.68 o 
  -2  -7   6        9.61       10.37      1.84 o 
  -1  -7   6       67.93       63.84      4.79 o 
   0  -7   6       29.57       28.32      3.21 o 
  -6  -6   6        6.07        4.16      1.21 o 
  -2  -6   6        6.57        9.21      1.63 o 
  -1  -6   6        9.93        8.58      1.63 o 
   0  -6   6        2.23        2.84      1.00 o 
  -7  -5   6       23.54       26.57      2.41 o 
  -6  -5   6       22.22       20.03      1.99 o 
  -5  -5   6       24.35       27.34      2.14 o 
  -4  -5   6      170.53      167.47      7.47 o 
  -2  -5   6       26.78       26.63      2.63 o 
  -1  -5   6       36.13       43.79      3.37 o 
   0  -5   6       58.73       55.79      3.89 o 
  -7  -4   6       14.24       12.59      1.62 o 
  -6  -4   6        0.04        0.24      0.42 o 
  -5  -4   6        3.71        4.26      0.82 o 
  -4  -4   6       14.22       17.32      1.49 o 
  -3  -4   6        7.51       10.08      1.07 o 
  -2  -4   6        1.57        1.42      0.53 o 
  -1  -4   6       20.12       18.71      1.39 o 
   0  -4   6      102.09       98.00      4.89 o 
  -8  -3   6        0.72        0.65      0.57 o 
  -7  -3   6       29.22       27.17      2.61 o 
  -6  -3   6       23.95       23.35      2.03 o 
  -5  -3   6       37.44       42.13      7.26 o 
  -4  -3   6       54.35       52.62      3.00 o 
  -3  -3   6       41.90       42.32      1.66 o 
  -2  -3   6       12.16       12.43      0.82 o 
  -1  -3   6       18.35       15.67      0.78 o 
   0  -3   6       50.63       51.69      2.62 o 
   1  -3   6       20.57       21.97      0.81 o 
   2  -3   6       11.78       12.57      1.17 o 
   3  -3   6       48.63       50.79      3.63 o 
   4  -3   6        5.58        5.05      1.32 o 
  -8  -2   6       11.15        9.95      1.42 o 
  -7  -2   6       10.43       11.65      1.40 o 
  -6  -2   6       46.82       42.47      3.58 o 
  -5  -2   6       72.15       73.66      7.76 o 
  -4  -2   6        5.62        5.81      0.86 o 
  -3  -2   6       73.79       65.96      2.37 o 
  -2  -2   6      164.60      181.33      3.68 o 
  -1  -2   6      140.59      145.73      2.68 o 
   0  -2   6        1.64        2.18      0.28 o 
   1  -2   6       41.28       42.19      1.13 o 
   2  -2   6       51.71       51.01      1.62 o 
   3  -2   6       76.41       75.88      4.74 o 
   4  -2   6        3.17        2.74      0.84 o 
  -8  -1   6       17.70       20.46      2.29 o 
  -7  -1   6        3.07        4.68      1.21 o 
  -6  -1   6      178.57      174.84      7.68 o 
  -5  -1   6      114.71      111.37      3.87 o 
  -4  -1   6      151.37      144.52      4.21 o 
  -3  -1   6      192.17      195.78      3.94 o 
  -2  -1   6       85.23       76.03      2.06 o 
  -1  -1   6      343.36      334.64      6.81 o 
   0  -1   6      137.16      144.98      2.24 o 
   1  -1   6      467.05      490.34      3.90 o 
   2  -1   6       29.35       30.67      1.41 o 
   3  -1   6       91.00       99.22      2.50 o 
   4  -1   6       31.15       30.11      1.99 o 
   5  -1   6       31.62       35.21      3.32 o 
   6  -1   6       14.43       16.58      2.37 o 
  -8   0   6       24.73       29.00      3.32 o 
  -7   0   6        4.29        6.89      1.53 o 
  -6   0   6       38.12       41.79      3.26 o 
  -5   0   6        9.94        9.48      1.03 o 
  -4   0   6       98.90      102.05      2.67 o 
  -3   0   6      124.40      128.46      3.57 o 
  -2   0   6       83.25       73.11      1.95 o 
  -1   0   6       47.42       45.13      1.77 o 
   0   0   6      637.02      696.95      7.19 o 
   1   0   6       19.88       16.94      0.57 o 
   2   0   6      314.10      324.27      4.51 o 
   3   0   6        0.70        0.83      0.28 o 
   4   0   6      214.53      211.94      4.90 o 
   5   0   6       23.53       21.82      1.84 o 
   6   0   6       54.59       54.14      3.20 o 
   7   0   6        3.64        5.68      1.47 o 
  -8   1   6       17.71       17.89      2.58 o 
  -7   1   6        3.05        3.21      1.05 o 
  -6   1   6      178.59      185.26      7.84 o 
  -5   1   6      114.84      116.89      5.24 o 
  -4   1   6      151.46      141.46      3.96 o 
  -3   1   6      192.49      211.20      7.97 o 
  -2   1   6       85.11       77.70      2.89 o 
  -1   1   6      343.09      343.16      5.54 o 
   0   1   6      136.95      146.16      1.79 o 
   1   1   6      466.66      494.46      4.48 o 
   2   1   6       29.30       28.75      0.94 o 
   3   1   6       90.76       97.57      2.21 o 
   4   1   6       31.18       31.28      1.63 o 
   5   1   6       31.55       32.36      2.42 o 
   6   1   6       14.43       14.13      1.63 o 
   7   1   6       17.70       17.62      1.99 o 
  -5   2   6       72.14       77.05      4.32 o 
  -4   2   6        5.58        8.11      1.21 o 
  -3   2   6       73.65       67.91      2.50 o 
  -2   2   6      164.46      179.14      6.58 o 
  -1   2   6      140.72      110.20     31.60 o 
   0   2   6        1.64        1.92      0.36 o 
   1   2   6       41.37       43.53      0.92 o 
   2   2   6       51.84       50.11      1.23 o 
   3   2   6       76.53       75.26      1.97 o 
   4   2   6        3.17        3.01      1.26 o 
   5   2   6        6.20        7.26      1.47 o 
   6   2   6        0.71       -0.13      0.30 o 
   7   2   6        0.74        0.63      0.37 o 
  -4   3   6       54.32       50.68      3.58 o 
  -3   3   6       41.88       45.37      3.16 o 
  -2   3   6       12.13       10.87      1.76 o 
  -1   3   6       18.28       15.28      1.01 o 
   0   3   6       50.58       54.87      1.49 o 
   1   3   6       20.58       22.29      0.86 o 
   2   3   6       11.83       13.13      0.76 o 
   3   3   6       48.74       44.43      1.53 o 
   4   3   6        5.59        4.33      0.97 o 
   5   3   6       23.96       23.27      2.02 o 
   6   3   6        9.08        9.50      1.37 o 
  -5   4   6        3.74        4.26      1.05 o 
  -4   4   6       14.20       16.26      2.05 o 
  -3   4   6        7.46        9.89      1.58 o 
  -2   4   6        1.55        2.26      0.74 o 
  -1   4   6       20.21       17.83      1.11 o 
   0   4   6      102.16      108.65      2.67 o 
   1   4   6       17.88       18.16      1.19 o 
   2   4   6      143.68      134.99      2.82 o 
   3   4   6      115.20      105.39      3.40 o 
   4   4   6       68.36       57.15      2.58 o 
   5   4   6        2.12        1.90      0.48 o 
   6   4   6       14.80       13.45      1.69 o 
  -5   5   6       24.35       31.32      3.26 o 
  -4   5   6      170.54      163.21      7.53 o 
  -3   5   6       98.07       96.89      5.42 o 
  -2   5   6       26.78       26.58      2.63 o 
  -1   5   6       36.10       38.21      3.11 o 
   0   5   6       58.77       56.87      2.79 o 
   1   5   6      120.14      112.85      3.46 o 
   2   5   6        1.50        2.78      1.07 o 
   3   5   6       35.61       33.01      2.84 o 
   4   5   6       12.87       12.78      1.24 o 
   5   5   6       50.17       44.04      2.54 o 
  -5   6   6        0.54        1.42      1.05 o 
  -4   6   6        0.94        2.11      0.89 o 
  -3   6   6        0.35        0.21      0.42 o 
  -2   6   6        6.56        5.21      1.26 o 
  -1   6   6        9.97       10.16      1.68 o 
   0   6   6        2.21        3.00      1.00 o 
   1   6   6       45.87       43.60      2.68 o 
   2   6   6       25.20       23.02      1.97 o 
   3   6   6        5.05        5.88      0.83 o 
   4   6   6       28.11       26.33      2.36 o 
  -5   7   6       22.81       28.05      3.32 o 
  -4   7   6       41.07       41.26      3.95 o 
  -3   7   6       17.84       16.16      2.42 o 
  -2   7   6        9.62        5.84      1.42 o 
  -1   7   6       68.06       55.68      4.53 o 
   0   7   6       29.64       26.00      3.05 o 
   1   7   6        1.42        0.75      0.38 o 
   2   7   6        1.65        2.39      1.32 o 
   3   7   6       10.21       13.02      1.62 o 
  -2   8   6       16.78       16.95      2.58 o 
  -1   8   6       12.80       12.74      2.32 o 
   0   8   6       17.38       19.89      2.84 o 
  -3  -7   7        4.87        2.32      0.95 o 
  -2  -7   7        0.66        1.21      1.00 o 
  -1  -7   7        0.14        1.05      0.84 o 
   0  -7   7        4.18        6.68      1.58 o 
  -6  -6   7        4.42        3.79      1.42 o 
  -2  -6   7        9.36        9.00      1.58 o 
  -1  -6   7       15.83       17.11      2.32 o 
   0  -6   7       39.71       34.79      3.37 o 
  -7  -5   7       11.16        9.79      2.21 o 
  -6  -5   7        8.85        9.93      1.39 o 
  -5  -5   7        7.13        8.89      1.68 o 
  -4  -5   7       14.28       18.00      2.26 o 
  -2  -5   7        1.86        2.21      0.68 o 
  -1  -5   7      157.91      156.63      7.11 o 
   0  -5   7       19.91       17.53      2.16 o 
  -7  -4   7       25.90       31.16      2.54 o 
  -6  -4   7       21.35       20.84      1.93 o 
  -5  -4   7       31.06       32.94      2.28 o 
  -4  -4   7      144.41      129.21      6.32 o 
  -3  -4   7      205.50      199.42      7.74 o 
  -2  -4   7       86.94       85.62      3.24 o 
  -1  -4   7       73.07       78.74      3.58 o 
   0  -4   7      151.25      150.32      4.44 o 
  -8  -3   7        7.16        5.26      1.63 o 
  -7  -3   7       25.72       26.86      2.21 o 
  -6  -3   7       10.66        7.63      1.58 o 
  -5  -3   7       84.15       88.42      5.05 o 
  -4  -3   7      219.25      210.11      5.89 o 
  -3  -3   7       99.31      100.08      2.42 o 
  -2  -3   7      239.47      223.34      4.53 o 
  -1  -3   7      113.53      104.68      6.47 o 
   0  -3   7      199.64      197.23      5.23 o 
   1  -3   7        0.19        0.54      0.18 o 
   2  -3   7       27.06       27.30      1.14 o 
   3  -3   7       35.87       36.47      3.21 o 
   4  -3   7        3.98        6.37      1.42 o 
   5  -3   7       25.06       20.63      2.79 o 
   6  -3   7        0.68        1.47      1.00 o 
  -8  -2   7        5.28        7.00      1.95 o 
  -7  -2   7        6.20        6.55      1.18 o 
  -6  -2   7      116.26      117.63      6.32 o 
  -5  -2   7      217.63      218.42      8.58 o 
  -4  -2   7      108.62       98.62      3.38 o 
  -3  -2   7       58.30       54.82      2.38 o 
  -2  -2   7      107.07      111.46      2.82 o 
  -1  -2   7      447.47      407.50      8.34 o 
   0  -2   7       23.88       27.68      1.28 o 
   1  -2   7      314.34      305.29      4.07 o 
   2  -2   7       97.77       98.52      2.49 o 
   3  -2   7       18.05       22.26      1.71 o 
   4  -2   7       38.93       42.66      2.68 o 
   5  -2   7        1.32        2.37      1.16 o 
  -8  -1   7       48.49       48.54      2.53 o 
  -7  -1   7       91.57       91.89      4.09 o 
  -6  -1   7       21.83       27.05      2.74 o 
  -5  -1   7      122.21      120.42      5.84 o 
  -4  -1   7       23.18       24.75      1.57 o 
  -3  -1   7       32.03       32.18      1.84 o 
  -2  -1   7        4.74        4.88      0.51 o 
  -1  -1   7       38.74       38.50      1.77 o 
   0  -1   7       99.24      101.36      2.30 o 
   1  -1   7       79.13       79.26      1.57 o 
   2  -1   7       65.56       67.42      2.01 o 
   3  -1   7      100.42      100.62      2.63 o 
   4  -1   7       97.66       91.18      3.14 o 
   5  -1   7       27.41       29.26      3.16 o 
   6  -1   7       10.84       12.74      2.26 o 
  -8   0   7        4.29        5.76      1.10 o 
  -7   0   7       53.96       57.80      3.14 o 
  -6   0   7       67.49       63.00      4.11 o 
  -5   0   7       74.19       79.77      2.54 o 
  -4   0   7       13.02       14.05      0.93 o 
  -3   0   7        6.09        9.68      0.89 o 
  -2   0   7       91.21      108.07      2.65 o 
  -1   0   7      243.15      254.25      4.65 o 
   0   0   7       25.37       28.96      0.91 o 
   1   0   7        0.83        1.69      0.24 o 
   2   0   7       47.21       43.69      1.40 o 
   3   0   7       13.92       13.94      0.91 o 
   4   0   7       46.47       45.36      2.76 o 
   5   0   7        8.87        9.84      2.32 o 
   6   0   7        1.97        2.00      1.05 o 
  -8   1   7       48.53       48.74      4.42 o 
  -7   1   7       91.58       93.00      5.79 o 
  -6   1   7       21.89       21.68      2.47 o 
  -5   1   7      122.19      119.05      5.68 o 
  -4   1   7       23.12       22.32      2.11 o 
  -3   1   7       32.06       33.69      1.64 o 
  -2   1   7        4.70        6.10      0.60 o 
  -1   1   7       38.69       37.06      1.06 o 
   0   1   7       99.13      103.37      1.73 o 
   1   1   7       79.10       77.81      1.45 o 
   2   1   7       65.51       64.49      1.74 o 
   3   1   7      100.28      100.57      3.57 o 
   4   1   7       97.59       86.53      5.42 o 
   5   1   7       27.35       25.29      2.16 o 
   6   1   7       10.82       12.48      1.58 o 
  -8   2   7        5.26        5.53      1.37 o 
  -7   2   7        6.21        7.58      1.74 o 
  -6   2   7      116.16      116.10      6.00 o 
  -5   2   7      217.83      218.21      8.21 o 
  -4   2   7      108.45       99.95      4.68 o 
  -3   2   7       58.38       56.37      2.35 o 
  -2   2   7      106.96      116.38      3.63 o 
  -1   2   7      447.33      459.80      8.60 o 
   0   2   7       23.87       28.45      0.89 o 
   1   2   7      314.08      310.27      3.30 o 
   2   2   7       97.90       99.60      1.91 o 
   3   2   7       17.94       21.10      0.94 o 
   4   2   7       38.95       42.84      2.51 o 
   5   2   7        1.31        1.06      0.92 o 
   6   2   7        5.45        4.80      1.56 o 
  -4   3   7      219.43      233.47      9.05 o 
  -3   3   7       99.26      104.74      5.21 o 
  -2   3   7      239.45      251.60      6.18 o 
  -1   3   7      113.64      113.71      3.01 o 
   0   3   7      199.67      205.03      3.44 o 
   1   3   7        0.19        0.62      0.23 o 
   2   3   7       27.03       25.03      1.15 o 
   3   3   7       35.83       32.23      1.54 o 
   4   3   7        4.01        2.95      0.55 o 
   5   3   7       25.01       23.38      1.46 o 
   6   3   7        0.69        0.55      0.50 o 
  -5   4   7       31.03       36.00      3.37 o 
  -4   4   7      144.49      135.79      6.68 o 
  -3   4   7      205.27      218.37      8.63 o 
  -2   4   7       87.02       83.74      4.74 o 
  -1   4   7       73.08       73.98      2.50 o 
   0   4   7      151.40      154.03      3.43 o 
   1   4   7      208.67      219.54      7.34 o 
   2   4   7      104.80      103.40      3.33 o 
   3   4   7        2.18        3.30      0.52 o 
   4   4   7        3.26        4.40      0.62 o 
   5   4   7        5.91        5.44      0.74 o 
  -5   5   7        7.12        8.68      1.79 o 
  -4   5   7       14.28       13.68      2.05 o 
  -3   5   7       34.90       29.37      2.95 o 
  -2   5   7        1.86        2.16      1.00 o 
  -1   5   7      157.82      152.21      7.05 o 
   0   5   7       19.90       18.66      1.62 o 
   1   5   7      127.32      128.93      3.86 o 
   2   5   7       17.75       19.05      1.79 o 
   3   5   7       73.97       73.81      3.76 o 
   4   5   7        9.91       11.40      1.23 o 
   5   5   7       24.94       20.76      2.55 o 
  -6   6   7        4.43        4.26      1.21 o 
  -5   6   7        2.56        2.21      0.89 o 
  -4   6   7       10.51        8.95      1.79 o 
  -3   6   7       60.18       54.16      4.32 o 
  -2   6   7        9.32        8.68      1.63 o 
  -1   6   7       15.77       15.84      2.26 o 
   0   6   7       39.64       35.97      2.42 o 
   1   6   7       42.23       46.30      2.43 o 
   2   6   7       24.85       27.56      1.83 o 
   3   6   7       12.19       10.76      1.52 o 
   4   6   7        0.75        1.74      1.21 o 
  -4   7   7       29.04       24.79      3.11 o 
  -3   7   7        4.83        4.37      1.26 o 
  -2   7   7        0.66        1.00      0.84 o 
  -1   7   7        0.15        0.26      0.42 o 
   0   7   7        4.23        7.47      1.74 o 
   1   7   7        2.48        2.05      0.76 o 
   2   7   7        1.85        1.97      0.71 o 
  -4  -7   8       27.50       28.53      3.47 o 
  -3  -7   8        9.91        9.53      2.00 o 
  -2  -7   8       31.85       28.68      3.37 o 
  -1  -7   8        8.64        5.53      1.47 o 
  -3  -6   8        7.50       10.53      1.95 o 
  -2  -6   8        0.68        1.84      1.00 o 
  -1  -6   8        2.06        1.00      0.58 o 
  -6  -5   8       33.15       34.26      3.63 o 
  -5  -5   8       15.80       14.21      2.26 o 
  -4  -5   8       60.08       60.68      4.37 o 
  -2  -5   8        7.25        7.21      1.37 o 
  -1  -5   8        6.61        7.37      1.53 o 
  -7  -4   8        3.55        7.58      1.84 o 
  -6  -4   8       10.62       11.47      2.00 o 
  -5  -4   8       35.41       36.84      3.42 o 
  -4  -4   8       19.69       13.21      1.95 o 
  -2  -4   8       37.29       44.89      3.32 o 
  -1  -4   8       12.78       15.42      1.84 o 
   0  -4   8      130.94      134.00      6.05 o 
   3  -4   8       23.83       23.11      2.79 o 
   4  -4   8        2.83        3.68      1.21 o 
   5  -4   8       12.82       15.05      2.53 o 
  -7  -3   8       19.29       18.76      1.86 o 
  -6  -3   8       17.54       19.96      1.95 o 
  -5  -3   8       55.38       54.95      4.05 o 
  -4  -3   8       21.19       18.05      1.51 o 
  -3  -3   8        4.53        7.03      1.32 o 
  -2  -3   8      100.38       99.42      2.82 o 
   0  -3   8       43.94       39.80      1.72 o 
   1  -3   8        5.54        5.44      0.56 o 
   2  -3   8       22.14       22.51      1.77 o 
   3  -3   8       20.45       18.42      2.37 o 
   4  -3   8       27.60       32.37      3.37 o 
   5  -3   8        1.89        1.26      0.74 o 
  -8  -2   8       16.56       18.09      2.45 o 
  -7  -2   8       13.60       12.35      1.51 o 
  -6  -2   8       69.14       67.05      5.55 o 
  -5  -2   8        0.95       -0.21      0.37 o 
  -4  -2   8       59.32       54.89      3.68 o 
  -3  -2   8       53.82       51.30      2.67 o 
  -2  -2   8       20.18       20.72      1.16 o 
   0  -2   8      206.13      192.71      4.23 o 
   1  -2   8       53.01       56.40      1.65 o 
   2  -2   8       92.11       88.63      2.49 o 
   3  -2   8       11.30       10.84      1.79 o 
   4  -2   8        4.32        3.37      1.11 o 
   5  -2   8        5.16        5.11      1.53 o 
  -8  -1   8       10.07        8.12      1.32 o 
  -7  -1   8        0.29        0.71      0.49 o 
  -6  -1   8       17.25       21.37      2.47 o 
  -5  -1   8       50.24       45.89      3.47 o 
  -4  -1   8      129.44      134.68      6.00 o 
  -3  -1   8        2.02        2.78      0.43 o 
  -2  -1   8       67.48       69.85      2.20 o 
  -1  -1   8      215.32      208.68      7.47 o 
   0  -1   8      109.20      110.78      2.57 o 
   1  -1   8       32.78       33.71      1.04 o 
   2  -1   8       21.76       23.88      1.23 o 
   3  -1   8      102.16       94.83      4.64 o 
   4  -1   8       10.72        9.07      1.11 o 
   5  -1   8        8.49        9.37      1.28 o 
   6  -1   8        5.68        7.01      1.42 o 
  -8   0   8       19.37       17.63      2.74 o 
  -7   0   8        0.82        1.16      0.89 o 
  -6   0   8       19.92       19.53      2.32 o 
  -5   0   8       24.55       24.42      2.42 o 
  -4   0   8        1.93        2.26      0.55 o 
  -3   0   8       50.82       46.25      1.74 o 
  -2   0   8        1.81        2.21      0.45 o 
  -1   0   8        1.56        1.89      0.63 o 
   0   0   8       39.89       42.10      1.45 o 
   1   0   8       29.84       29.28      0.97 o 
   2   0   8       28.50       27.00      1.28 o 
   3   0   8        0.73        1.78      0.54 o 
   4   0   8       28.44       28.82      1.82 o 
   5   0   8       10.55       11.33      1.20 o 
   6   0   8       37.03       35.46      2.81 o 
  -8   1   8       10.10       10.89      2.16 o 
  -7   1   8        0.30       -0.32      0.74 o 
  -6   1   8       17.30       19.53      2.37 o 
  -5   1   8       50.30       51.00      3.63 o 
  -4   1   8      129.36      126.58      5.68 o 
  -3   1   8        2.01        3.34      0.56 o 
  -2   1   8       67.58       71.49      2.36 o 
  -1   1   8      215.40      212.68      5.29 o 
   0   1   8      109.32      109.79      2.26 o 
   1   1   8       32.83       32.90      1.02 o 
   2   1   8       21.81       21.56      1.14 o 
   3   1   8      102.17       97.27      3.81 o 
   4   1   8       10.68       10.58      1.32 o 
   5   1   8        8.54        8.65      1.06 o 
   6   1   8        5.66        8.12      1.11 o 
  -8   2   8       16.55       14.11      2.32 o 
  -7   2   8       13.59       14.00      2.16 o 
  -6   2   8       69.29       72.95      4.68 o 
  -5   2   8        0.97        1.00      0.53 o 
  -4   2   8       59.28       57.53      3.58 o 
  -3   2   8       53.66       52.16      1.88 o 
  -2   2   8       20.15       22.16      1.17 o 
  -1   2   8       22.42       25.74      1.62 o 
   0   2   8      206.27      202.16      3.15 o 
   1   2   8       52.80       57.20      1.48 o 
   2   2   8       92.24       91.41      2.51 o 
   3   2   8       11.22        9.90      0.96 o 
   4   2   8        4.33        4.21      1.21 o 
   5   2   8        5.14        6.27      1.09 o 
  -4   3   8       21.30       19.21      2.32 o 
  -3   3   8        4.51        8.00      1.47 o 
  -2   3   8      100.13      107.00      3.76 o 
  -1   3   8       28.21       31.89      2.03 o 
   0   3   8       44.09       42.79      1.62 o 
   1   3   8        5.57        4.66      0.56 o 
   2   3   8       22.12       20.54      1.08 o 
   3   3   8       20.37       19.98      1.25 o 
   4   3   8       27.62       26.27      1.53 o 
   5   3   8        1.89        1.44      0.44 o 
  -5   4   8       35.38       38.00      3.58 o 
  -4   4   8       19.60       20.05      2.47 o 
  -3   4   8       17.21       20.84      2.42 o 
  -2   4   8       37.26       45.95      3.58 o 
  -1   4   8       12.82       13.43      1.09 o 
   0   4   8      130.93      129.72      5.52 o 
   1   4   8       84.76       85.79      2.61 o 
   2   4   8        1.13        1.28      0.39 o 
   3   4   8       23.84       20.77      1.55 o 
   4   4   8        2.84        2.05      0.65 o 
   5   4   8       12.84       11.15      1.15 o 
  -5   5   8       15.84       15.68      2.42 o 
  -4   5   8       60.02       60.89      4.53 o 
  -3   5   8        4.66        3.47      1.05 o 
  -2   5   8        7.27        8.53      1.63 o 
  -1   5   8        6.61        6.74      1.68 o 
   0   5   8      122.35      131.42      6.95 o 
   1   5   8       48.12       52.00      2.39 o 
   2   5   8       52.34       48.61      4.71 o 
   3   5   8        3.47        4.40      0.99 o 
   4   5   8       39.47       34.99      2.21 o 
  -5   6   8        0.54        0.74      0.79 o 
  -4   6   8        6.74        5.95      1.47 o 
  -3   6   8        7.44       10.00      1.89 o 
  -2   6   8        0.68        1.47      0.95 o 
  -1   6   8        2.03        1.89      1.00 o 
   0   6   8        1.88        3.01      1.55 o 
   1   6   8       74.88       74.69      3.24 o 
   2   6   8       41.77       34.16      2.66 o 
   3   6   8       10.98       11.57      1.58 o 
  -3   7   8        9.89        8.79      2.00 o 
  -2   7   8       31.90       33.53      3.58 o 
  -1   7   8        8.63        6.74      1.63 o 
   0   7   8        1.58       -0.53      0.68 o 
   1   7   8        0.18        2.53      0.96 o 
   2   7   8        3.32        2.05      0.95 o 
  -3  -7   9        4.82        4.42      1.47 o 
  -2  -7   9       19.43       23.47      3.11 o 
  -1  -7   9       16.65       23.11      3.05 o 
  -3  -6   9        1.05        1.05      0.63 o 
  -2  -6   9        8.72        8.26      1.84 o 
  -1  -6   9       29.88       31.53      3.32 o 
  -6  -5   9       22.10       25.63      3.16 o 
  -5  -5   9       48.67       49.32      4.26 o 
  -2  -5   9        2.38        1.89      0.79 o 
  -1  -5   9        4.06        4.95      1.32 o 
  -6  -4   9       54.45       50.32      4.42 o 
  -5  -4   9       46.57       39.68      3.63 o 
  -4  -4   9       40.82       41.84      3.42 o 
  -3  -4   9       85.66       71.10      4.37 o 
   0  -4   9       33.23       33.95      2.95 o 
   1  -4   9       30.03       31.74      3.00 o 
   2  -4   9       65.80       73.95      5.00 o 
   3  -4   9        8.99       10.06      1.31 o 
   4  -4   9       35.06       33.47      2.58 o 
  -7  -3   9        2.54        2.65      0.77 o 
  -6  -3   9       62.07       66.57      4.95 o 
  -5  -3   9       75.35       71.89      4.74 o 
  -4  -3   9      289.39      281.10     10.26 o 
  -3  -3   9      124.29      131.05      6.16 o 
  -2  -3   9      235.31      209.42      8.16 o 
   0  -3   9      100.27       93.27      4.95 o 
   1  -3   9        8.11        7.88      1.04 o 
   2  -3   9        4.15        4.33      1.68 o 
   3  -3   9       18.56       19.25      1.82 o 
   4  -3   9        0.96        1.63      0.89 o 
   5  -3   9        1.69        3.21      1.16 o 
  -7  -2   9        4.13        5.81      1.10 o 
  -6  -2   9       32.28       30.30      2.23 o 
  -5  -2   9        9.77       10.00      1.74 o 
  -4  -2   9       33.57       27.47      2.63 o 
  -3  -2   9        6.68        5.58      1.05 o 
  -2  -2   9       64.05       56.55      2.57 o 
  -1  -2   9       21.91       19.89      2.11 o 
   0  -2   9       94.23       90.03      2.81 o 
   1  -2   9      146.19      143.34      4.69 o 
   2  -2   9      229.42      223.53      9.21 o 
   3  -2   9        5.03        2.37      0.89 o 
   4  -2   9       24.79       23.63      2.95 o 
   5  -2   9        0.40        0.42      0.68 o 
  -8  -1   9       19.15       19.63      2.74 o 
  -7  -1   9       44.44       40.08      2.68 o 
  -6  -1   9        3.60        2.89      1.00 o 
  -3  -1   9       25.65       25.66      1.71 o 
  -2  -1   9       23.87       22.01      1.51 o 
  -1  -1   9       68.18       68.63      3.95 o 
   0  -1   9      172.03      167.56      3.50 o 
   1  -1   9      164.47      168.95      7.37 o 
   2  -1   9       66.83       71.55      3.26 o 
   3  -1   9       37.82       42.92      2.64 o 
   4  -1   9       47.29       48.07      2.96 o 
   5  -1   9        3.87        3.87      0.92 o 
  -8   0   9        4.06        4.00      1.47 o 
  -7   0   9       13.73       13.11      2.16 o 
  -6   0   9        2.85        1.58      0.79 o 
  -4   0   9        0.33        0.68      0.45 o 
  -3   0   9        0.02        0.60      0.24 o 
  -2   0   9        0.01        0.43      0.35 o 
  -1   0   9        1.00        1.05      0.53 o 
   0   0   9        6.63        8.17      0.68 o 
   1   0   9       31.08       31.24      1.16 o 
   2   0   9      131.75      131.99      3.24 o 
   3   0   9      150.57      150.10      5.23 o 
   4   0   9       18.08       20.42      1.57 o 
   5   0   9       53.33       50.72      2.66 o 
  -8   1   9       19.12       18.11      2.68 o 
  -7   1   9       44.44       40.37      3.79 o 
  -6   1   9        3.59        3.84      1.00 o 
  -5   1   9      234.57      221.95      8.84 o 
  -4   1   9      218.63      203.68      7.89 o 
  -3   1   9       25.66       24.59      2.13 o 
  -2   1   9       23.89       21.39      1.16 o 
  -1   1   9       68.23       69.80      2.79 o 
   0   1   9      172.21      171.10      3.63 o 
   1   1   9      164.37      164.12      3.15 o 
   2   1   9       66.91       70.84      2.26 o 
   3   1   9       37.78       39.68      3.47 o 
   4   1   9       47.39       49.46      2.50 o 
   5   1   9        3.89        4.99      0.92 o 
  -3   2   9        6.71        9.26      1.47 o 
  -2   2   9       63.98       67.68      3.29 o 
  -1   2   9       21.98       19.16      2.26 o 
   0   2   9       94.14       91.38      2.88 o 
   1   2   9      146.29      146.08      3.94 o 
   2   2   9      229.25      213.61      6.31 o 
   3   2   9        5.00        4.34      1.05 o 
   4   2   9       24.74       25.83      2.25 o 
   5   2   9        0.39        1.19      0.46 o 
  -4   3   9      289.33      304.63     11.32 o 
  -3   3   9      124.36      136.58      6.63 o 
  -2   3   9      235.40      238.81      6.44 o 
  -1   3   9      202.81      204.83      5.80 o 
   0   3   9      100.36       95.66      3.79 o 
   1   3   9        8.07        8.27      0.78 o 
   2   3   9        4.14        4.79      0.55 o 
   3   3   9       18.45       20.05      1.32 o 
   4   3   9        0.97        0.24      0.74 o 
   5   3   9        1.69        2.11      1.16 o 
  -4   4   9       40.90       44.68      3.84 o 
  -3   4   9       85.57       75.79      4.95 o 
  -2   4   9       11.32       13.00      1.89 o 
  -1   4   9      149.13      147.72      9.53 o 
   0   4   9       33.34       34.21      2.31 o 
   1   4   9       30.00       30.55      1.56 o 
   2   4   9       65.88       67.62      2.84 o 
   3   4   9        8.97        9.41      1.06 o 
   4   4   9       35.13       35.67      1.93 o 
  -5   5   9       48.66       56.05      4.74 o 
  -4   5   9       10.52       16.79      2.42 o 
  -3   5   9       64.32       69.21      4.89 o 
  -2   5   9        2.36        3.37      1.21 o 
  -1   5   9        4.09        4.40      0.87 o 
   0   5   9       44.02       43.58      2.68 o 
   1   5   9       24.08       22.00      2.03 o 
   2   5   9        7.23        8.17      2.74 o 
   3   5   9       25.26       29.05      2.47 o 
  -4   6   9        1.84        2.68      1.05 o 
  -3   6   9        1.04        0.11      0.47 o 
  -2   6   9        8.75        9.42      1.95 o 
  -1   6   9       29.81       29.84      3.26 o 
   0   6   9        6.02        6.52      1.11 o 
   1   6   9       10.95        8.17      1.27 o 
   2   6   9        4.06        4.54      1.04 o 
  -2   7   9       19.36       27.84      3.47 o 
  -1   7   9       16.63       19.84      2.84 o 
   0   7   9        2.59        1.79      0.79 o 
   1   7   9       14.85       14.68      2.47 o 
  -6  -4  10       33.93       38.46      2.70 o 
  -5  -4  10        9.70        8.53      1.74 o 
  -4  -4  10       13.66       11.84      1.89 o 
  -3  -4  10        9.90       10.42      1.74 o 
  -1  -4  10       16.36       17.79      2.21 o 
   0  -4  10        3.41        2.74      0.84 o 
   1  -4  10       43.79       44.74      3.74 o 
   2  -4  10       13.99       14.53      2.32 o 
   3  -4  10        6.88        5.26      1.47 o 
   4  -4  10       11.31       10.04      3.08 o 
  -7  -3  10        4.47        8.95      1.95 o 
  -6  -3  10        3.98        5.94      1.12 o 
  -5  -3  10       56.83       47.79      3.95 o 
  -4  -3  10       35.36       37.26      3.37 o 
  -3  -3  10       23.91       17.11      2.11 o 
  -1  -3  10       15.66       14.68      1.89 o 
   0  -3  10       16.04       13.42      1.84 o 
   1  -3  10        1.40        1.53      0.60 o 
   2  -3  10        9.91        7.79      1.68 o 
   3  -3  10        0.77        0.94      0.95 o 
   4  -3  10        5.24        5.04      1.04 o 
  -7  -2  10       25.14       23.53      2.14 o 
  -6  -2  10       26.75       28.42      3.16 o 
  -5  -2  10       41.70       37.11      3.37 o 
   1  -2  10       52.82       54.21      4.00 o 
   2  -2  10       13.23       14.26      2.11 o 
   3  -2  10       11.66       10.21      1.36 o 
   4  -2  10        3.17        4.37      1.47 o 
  -7  -1  10        9.64        9.47      1.89 o 
  -6  -1  10        7.09        9.53      1.74 o 
   2  -1  10      154.43      144.61      5.12 o 
   3  -1  10        9.30       11.88      1.17 o 
   4  -1  10       80.64       76.58      5.63 o 
  -7   0  10        0.10        0.53      0.84 o 
  -6   0  10        1.32        1.68      0.63 o 
  -5   0  10       38.75       39.53      3.42 o 
  -4   0  10       65.80       61.68      4.11 o 
  -3   0  10       25.06       25.11      2.47 o 
  -2   0  10       27.40       23.05      1.62 o 
  -1   0  10       85.25       83.16      4.63 o 
   0   0  10      146.81      141.24      4.71 o 
   1   0  10      160.73      171.80     13.63 o 
   2   0  10       66.33       60.00      2.18 o 
   3   0  10       58.10       62.62      2.85 o 
   4   0  10       20.97       21.16      1.67 o 
   5   0  10       93.47       91.07      3.73 o 
  -7   1  10        9.59       11.05      2.11 o 
  -6   1  10        7.07        8.89      1.68 o 
  -5   1  10       60.73       67.32      4.47 o 
  -4   1  10       89.05       77.89      4.63 o 
  -3   1  10       37.54       31.47      2.74 o 
  -2   1  10       69.60       69.77      2.36 o 
  -1   1  10       43.95       45.19      2.55 o 
   0   1  10      171.63      163.31      7.18 o 
   1   1  10       46.70       45.76      2.57 o 
   2   1  10      154.49      151.89      4.21 o 
   3   1  10        9.33        9.50      0.91 o 
   4   1  10       80.63       78.75      3.31 o 
   5   1  10        2.10        3.11      0.85 o 
  -3   2  10       30.30       35.16      3.32 o 
  -2   2  10       33.82       42.74      3.63 o 
  -1   2  10      186.42      208.42      8.89 o 
   0   2  10      162.81      160.74      5.27 o 
   1   2  10       52.78       54.45      2.96 o 
   2   2  10       13.25       14.11      2.16 o 
   3   2  10       11.64        8.88      1.06 o 
   4   2  10        3.17        2.84      0.76 o 
  -3   3  10       23.87       22.58      2.58 o 
  -2   3  10        0.87        1.93      0.89 o 
  -1   3  10       15.62       15.95      2.16 o 
   0   3  10       16.09       15.99      1.57 o 
   1   3  10        1.38        1.66      0.60 o 
   2   3  10        9.93        8.08      0.94 o 
   3   3  10        0.77        0.20      0.47 o 
   4   3  10        5.23        6.19      1.22 o 
  -4   4  10       13.57       17.63      2.47 o 
  -3   4  10        9.95       14.79      2.16 o 
  -2   4  10       61.44       64.77      3.24 o 
  -1   4  10       16.32       15.79      2.26 o 
   0   4  10        3.42        3.42      1.37 o 
   1   4  10       43.79       45.44      2.01 o 
   2   4  10       13.97       13.87      1.31 o 
   3   4  10        6.83        7.95      1.07 o 
   4   4  10       11.33        8.58      1.41 o 
  -5   5  10       13.97       18.00      2.79 o 
  -4   5  10       24.77       27.26      3.21 o 
  -3   5  10        9.13        9.95      1.89 o 
  -2   5  10       28.25       28.32      3.16 o 
  -1   5  10       13.75       14.86      2.45 o 
   0   5  10       32.41       25.76      2.20 o 
   1   5  10       35.00       34.12      3.03 o 
   2   5  10       32.01       33.53      3.87 o 
   3   5  10       14.32       13.21      2.37 o 
  -3   6  10        9.50        7.63      1.74 o 
  -2   6  10       59.88       62.95      5.05 o 
  -1   6  10        4.25        4.53      1.42 o 
   0   6  10        9.78       12.37      2.11 o 
   1   6  10       12.46       10.84      2.16 o 
  -6  -4  11        6.67        6.89      1.68 o 
  -5  -4  11       12.23       11.11      2.00 o 
  -4  -4  11        8.16        5.05      1.37 o 
  -3  -4  11        3.61        4.53      1.32 o 
  -1  -4  11        8.38        9.63      1.74 o 
   0  -4  11       14.17       12.58      2.05 o 
   1  -4  11       16.21       16.44      1.71 o 
   2  -4  11       26.16       29.79      3.42 o 
   3  -4  11        2.89        3.58      1.53 o 
  -6  -3  11       56.72       62.53      4.95 o 
  -5  -3  11       14.51       18.37      2.53 o 
  -4  -3  11       61.06       64.42      4.63 o 
  -3  -3  11        1.50        0.74      0.47 o 
  -1  -3  11        6.54        5.58      1.26 o 
   0  -3  11        8.97        7.42      1.47 o 
   1  -3  11        7.40        8.02      1.61 o 
   2  -3  11       17.18       13.89      2.32 o 
   3  -3  11        4.87        5.53      1.68 o 
  -6  -2  11        8.99        9.00      1.89 o 
  -5  -2  11       15.89       15.11      2.26 o 
  -4  -2  11       31.32       30.58      3.11 o 
   1  -2  11       11.72       13.40      1.53 o 
   2  -2  11       15.88       18.42      2.63 o 
   3  -2  11        6.26        6.82      1.21 o 
   4  -2  11        4.00        6.47      1.63 o 
  -7  -1  11        9.23       11.16      2.16 o 
  -6  -1  11        2.55        1.79      0.89 o 
  -5  -1  11        9.61       12.95      2.00 o 
  -2  -1  11       33.12       31.89      2.89 o 
   1  -1  11        1.86        3.21      1.16 o 
   2  -1  11       10.91       11.28      1.43 o 
   3  -1  11        3.80        3.54      0.62 o 
   4  -1  11        5.71        8.55      1.39 o 
  -7   0  11        0.01        0.00      0.42 o 
  -6   0  11        0.14        0.68      0.53 o 
  -5   0  11       10.05        4.68      1.26 o 
  -4   0  11        2.45        1.58      0.74 o 
  -3   0  11        1.50        0.42      0.53 o 
  -2   0  11       12.20        9.74      1.63 o 
  -1   0  11       30.37       27.89      2.68 o 
   0   0  11       92.10       92.10      3.75 o 
   1   0  11       26.00       28.61      2.63 o 
   2   0  11        9.12        9.93      1.07 o 
   3   0  11        3.27        3.25      0.68 o 
   4   0  11       26.16       26.89      1.93 o 
  -7   1  11        9.28        9.21      2.00 o 
  -6   1  11        2.57        2.00      0.89 o 
  -5   1  11        9.66        8.95      1.63 o 
  -4   1  11       53.33       49.11      3.74 o 
  -3   1  11       19.01       19.58      2.26 o 
  -2   1  11       33.12       34.16      2.89 o 
  -1   1  11       38.05       42.91      2.68 o 
   0   1  11       75.95       78.35      3.57 o 
   1   1  11        1.86        1.41      0.53 o 
   2   1  11       10.83       13.82      1.25 o 
   3   1  11        3.81        3.94      0.73 o 
   4   1  11        5.67        7.00      0.86 o 
  -3   2  11        3.63        4.26      1.16 o 
  -2   2  11       21.49       22.53      2.79 o 
  -1   2  11       64.99       70.68      5.00 o 
   0   2  11       35.46       34.00      3.37 o 
   1   2  11       11.74       12.15      1.45 o 
   2   2  11       15.88       17.89      1.84 o 
   3   2  11        6.24        7.43      1.00 o 
   4   2  11        4.01        4.11      1.37 o 
  -3   3  11        1.48        1.47      0.79 o 
  -2   3  11       67.79       73.42      5.00 o 
  -1   3  11        6.49        7.68      1.68 o 
   0   3  11        8.97       10.28      1.30 o 
   1   3  11        7.42        8.15      1.25 o 
   2   3  11       17.18       16.32      1.97 o 
   3   3  11        4.88        4.13      0.78 o 
  -4   4  11        8.18        7.63      1.74 o 
  -3   4  11        3.61        5.42      1.37 o 
  -2   4  11       21.09       22.20      1.93 o 
  -1   4  11        8.31        7.89      1.84 o 
   0   4  11       14.16       14.47      2.37 o 
   1   4  11       16.25       14.44      1.37 o 
   2   4  11       26.14       27.97      2.43 o 
   3   4  11        2.92        4.95      1.42 o 
  -4   5  11       15.97       11.58      2.16 o 
  -3   5  11        3.21        3.21      1.11 o 
  -2   5  11        5.46        3.95      1.16 o 
  -1   5  11        2.77        2.00      1.05 o 
   0   5  11       24.14       23.32      3.16 o 
   1   5  11       10.86        8.79      2.00 o 
   2   5  11       13.58       17.11      2.79 o 
  -2   6  11        0.47        1.58      1.21 o 
  -1   6  11        9.70        8.89      1.89 o 
  -2  -5  12        3.78        3.79      1.26 o 
  -1  -5  12       22.85       24.21      3.00 o 
  -5  -4  12        0.17        1.58      1.00 o 
  -4  -4  12        5.13        4.16      1.32 o 
  -2  -4  12        0.02        1.21      0.68 o 
  -1  -4  12        2.63        2.42      1.05 o 
   0  -4  12       20.75       20.42      2.63 o 
   1  -4  12       31.56       33.59      2.67 o 
   2  -4  12        0.73        0.74      0.53 o 
  -5  -3  12       27.44       24.37      3.00 o 
  -4  -3  12        2.20        2.00      0.89 o 
  -3  -3  12        8.21        9.21      1.68 o 
  -2  -3  12       15.44       16.47      2.32 o 
  -1  -3  12       39.35       33.16      3.32 o 
   0  -3  12        7.42        6.95      1.47 o 
   1  -3  12        2.70        3.10      1.68 o 
   2  -3  12        5.66        7.42      1.79 o 
  -6  -2  12        1.37        2.05      0.95 o 
  -5  -2  12       23.42       26.84      3.16 o 
  -4  -2  12       11.68       10.47      1.84 o 
  -3  -2  12        0.62        0.32      0.42 o 
  -2  -2  12        0.39        0.68      0.79 o 
  -1  -2  12        3.75        2.47      0.95 o 
   0  -2  12       17.39       18.53      2.47 o 
   1  -2  12       41.90       38.95      3.84 o 
   2  -2  12        7.02        8.11      1.89 o 
   3  -2  12       10.50       11.37      2.32 o 
  -6  -1  12        3.76        2.16      1.00 o 
  -5  -1  12       17.27       20.89      2.68 o 
  -4  -1  12       12.59       12.32      2.05 o 
  -2  -1  12       44.05       42.32      3.58 o 
   1  -1  12        5.84        6.43      2.08 o 
   2  -1  12        6.71        5.37      1.53 o 
   3  -1  12        8.52        8.02      1.34 o 
  -6   0  12       15.08       17.16      2.53 o 
  -5   0  12        3.91        4.89      1.26 o 
  -4   0  12       63.95       54.63      4.26 o 
  -3   0  12       41.67       36.86      2.33 o 
  -2   0  12       25.04       24.74      2.63 o 
  -1   0  12       17.49       19.79      2.37 o 
   0   0  12       28.75       29.08      4.50 o 
   1   0  12       45.83       48.98      4.89 o 
   2   0  12       11.19        8.67      1.30 o 
   3   0  12        7.94        8.59      1.39 o 
  -6   1  12        3.76        2.05      0.84 o 
  -5   1  12       17.24       18.11      2.42 o 
  -4   1  12       12.62       18.21      2.37 o 
  -3   1  12       13.21       15.16      2.05 o 
  -2   1  12       44.07       41.47      3.42 o 
  -1   1  12       21.75       21.21      1.88 o 
   0   1  12        4.39        5.47      1.58 o 
   1   1  12        5.85        5.50      1.32 o 
   2   1  12        6.71        7.10      0.96 o 
   3   1  12        8.52        9.47      1.43 o 
  -3   2  12        0.62        1.74      0.95 o 
  -2   2  12        0.38        1.05      0.74 o 
  -1   2  12        3.74        3.32      1.21 o 
   0   2  12       17.34       17.05      2.53 o 
   1   2  12       41.91       36.77      2.66 o 
   2   2  12        7.00        9.59      1.45 o 
   3   2  12       10.49        9.66      1.51 o 
  -2   3  12       15.45       15.37      2.37 o 
  -1   3  12       39.26       38.58      3.84 o 
   0   3  12        7.39        9.11      2.00 o 
   1   3  12        2.72        4.07      1.00 o 
   2   3  12        5.65        5.73      1.71 o 
  -4   4  12        5.14        3.68      1.26 o 
  -3   4  12        2.06        1.89      0.84 o 
  -2   4  12        0.02        1.32      1.05 o 
  -1   4  12        2.62        2.11      0.95 o 
   0   4  12       20.80       18.11      2.74 o 
   1   4  12       31.57       29.69      2.54 o 
   2   4  12        0.72        0.95      0.74 o 
  -3   5  12        8.37        6.00      1.63 o 
  -1   5  12       22.86       22.21      3.16 o 
   0   5  12       13.42       16.05      2.68 o 
  -2  -4  13       11.13       13.89      2.37 o 
  -1  -4  13       27.73       30.89      3.42 o 
   0  -4  13       28.30       27.00      3.32 o 
  -4  -3  13       64.07       70.58      5.32 o 
  -2  -3  13       42.61       50.95      4.32 o 
  -1  -3  13       11.99       10.63      2.00 o 
   0  -3  13       17.54       18.05      2.58 o 
   1  -3  13       29.02       34.89      3.79 o 
  -5  -2  13        2.23        1.53      0.84 o 
  -4  -2  13       11.50       14.53      2.21 o 
  -3  -2  13        2.78        3.32      1.16 o 
  -2  -2  13       23.75       29.63      3.21 o 
  -1  -2  13       22.85       21.05      2.68 o 
   0  -2  13       16.36       18.32      2.58 o 
   1  -2  13       17.82       17.11      2.63 o 
  -5  -1  13        8.79       10.05      1.84 o 
  -4  -1  13        8.16        7.89      1.74 o 
  -3  -1  13       31.95       28.83      2.42 o 
  -2  -1  13       34.79       34.26      3.37 o 
  -1  -1  13        9.21       10.05      1.79 o 
   0  -1  13       21.92       22.89      2.79 o 
   1  -1  13       25.74       28.03      3.68 o 
   2  -1  13       13.74       15.68      2.63 o 
  -5   0  13       12.74        7.53      1.63 o 
  -4   0  13        0.03        0.05      0.58 o 
  -3   0  13       15.66       13.52      1.45 o 
  -2   0  13        0.02       -0.21      0.53 o 
  -1   0  13        0.59        1.58      0.79 o 
   0   0  13        6.80        8.68      1.95 o 
   1   0  13        4.01        4.31      0.97 o 
   2   0  13       20.75       23.58      3.16 o 
  -6   1  13       15.36       13.79      2.37 o 
  -5   1  13        8.76        6.84      1.47 o 
  -4   1  13        8.15        6.26      1.42 o 
  -2   1  13       34.80       39.21      4.11 o 
  -1   1  13        9.23        8.27      1.23 o 
   0   1  13       21.95       20.26      2.84 o 
   1   1  13       25.74       24.19      2.14 o 
   2   1  13       13.78       14.00      1.38 o 
  -3   2  13        2.79        3.21      1.11 o 
  -2   2  13       23.87       30.32      3.53 o 
  -1   2  13       22.93       26.16      3.21 o 
   0   2  13       16.36       14.16      2.42 o 
   1   2  13       17.85       20.68      3.00 o 
   2   2  13        3.69        5.74      1.58 o 
  -3   3  13       20.56       23.05      3.05 o 
  -2   3  13       42.61       51.05      4.63 o 
  -1   3  13       11.99       16.05      2.63 o 
   0   3  13       17.52       16.47      2.68 o 
   1   3  13       29.05       26.25      2.76 o 
  -2   4  13       11.10       13.16      2.42 o 
  -1   4  13       27.73       31.37      3.74 o 
  -3  -2  14       11.96       13.47      2.32 o 
  -2  -2  14        8.80        9.89      1.89 o 
  -1  -2  14       11.92        9.89      1.89 o 
   0  -2  14       15.94       19.32      2.74 o 
  -4  -1  14        0.69        1.23      0.49 o 
  -3  -1  14       15.27       17.84      2.53 o 
  -2  -1  14        5.13        4.68      1.32 o 
  -1  -1  14       20.79       25.42      3.16 o 
   0  -1  14        5.19        3.00      0.89 o 
  -4   0  14        1.21        0.21      0.47 o 
  -3   0  14       30.91       34.26      3.47 o 
  -2   0  14        0.59        0.84      0.68 o 
  -1   0  14        4.89        7.58      1.32 o 
   0   0  14        1.36        2.16      1.16 o 
   1   0  14        1.13        0.77      0.48 o 
  -5   1  14        7.06        7.74      1.68 o 
  -4   1  14        0.69        0.79      0.63 o 
  -2   1  14        5.11        6.89      1.89 o 
  -1   1  14       20.80       31.05      3.79 o 
   0   1  14        5.16        4.21      1.53 o 
   1   1  14       27.20       24.37      6.11 o 
  -3   2  14       11.95        6.89      1.74 o 
  -2   2  14        8.78        8.37      1.95 o 
  -1   2  14       11.95       13.63      2.53 o 
   0   2  14       15.95       19.84      3.00 o 
  -3   3  14       11.03       16.37      2.79 o 
  -2   3  14       13.74       12.42      2.42 o 
  -3   0  15        0.43       -0.84      0.84 o 
  -2   0  15        2.38        3.95      1.42 o 
                                                 
